# Supplementary material for: Synthetic BZLF1-targeted transcriptional activator for efficient lytic induction therapy against EBV-associated epithelial cancers
Source: Nat Commun. 2024 May 3;15:3729. doi: 10.1038/s41467-024-48031-8 (PMC11068728; doi:10.1038/s41467-024-48031-8)
Supplement: Supplementary file 4 — Supplementary Data 1 [file 41467_2024_48031_MOESM4_ESM.xlsx]

## Sheet: Supplementary table 3
Supplementary Data 1. Differentially expressed genes induced by mTZ3-LNP treatment in SNU719 cells
EBV-encoded transcripts:											Cellular genes:
stage	gene_id	baseMean	log2FoldChange	lfcSE	stat	pvalue	padj	change			ensembl_gene_id	baseMean	log2FoldChange	lfcSE	stat	pvalue	padj	change	gene_name	Description
lytic	BNLF2a	8047.42	9.28159	0.597949	15.2347	2.08e-52	3.99e-51	Up			ENSG00000160307	274.339	5.03725	0.304119	9.67115	4e-22	7.77e-19	Up	S100B	S100 Calcium Binding Protein B
lytic	BLLF1-splice	204.792	8.12991	1.13948	7.13398	9.75e-13	2.67e-12	Up			ENSG00000174945	278.502	4.91107	0.306785	9.64463	5.18e-22	9.15e-19	Up	AMZ1	Archaelysin Family Metallopeptidase 1
lytic	BMRF1	84890.9	7.63443	0.251171	30.385	8.67e-203	9.97e-201	Up			ENSG00000149403	169.461	4.49516	0.310427	9.05479	1.37e-19	1.38e-16	Up	GRIK4	Glutamate Ionotropic Receptor Kainate Type Subunit 4
lytic	BMRF2	97568.9	7.50541	0.284482	26.3758	2.6e-153	7.46e-152	Up			ENSG00000135636	431.989	3.59794	0.324204	9.68351	3.54e-22	7.65e-19	Up	DYSF	Dysferlin
lytic	BBLF1	1342.33	6.66935	0.523344	12.5754	2.88e-36	3.01e-35	Up			ENSG00000162399	109.913	3.469	0.323269	8.28608	1.17e-16	9.48e-14	Up	BSND	Barttin CLCNK Type Accessory Subunit Beta
lytic	BORF1	110796	6.66373	0.711437	9.36626	7.52e-21	3.09e-20	Up			ENSG00000223865	153.556	3.22031	0.323751	9.72153	2.44e-22	5.93e-19	Up	HLA-DPB1	Major Histocompatibility Complex, Class II, DP Beta 1
lytic	BNLF2b	51639.9	6.48903	0.237331	27.3358	1.59e-164	9.15e-163	Up			ENSG00000184702	88.8123	3.13112	0.325572	7.95242	1.83e-15	1.11e-12	Up	SEPTIN5	Septin 5
lytic	BBLF2/BBLF3	9770.33	5.9967	0.219571	27.2878	5.92e-164	2.27e-162	Up			ENSG00000196092	128.285	3.03742	0.322623	9.50398	2.02e-21	3.02e-18	Up	PAX5	Paired Box 5
lytic	BALF2	82792.8	5.99084	1.46152	4.15052	3.32e-05	5.16e-05	Up			ENSG00000269001	1169.49	2.98773	0.318316	10.0303	1.12e-23	4.36e-20	Up	ZNF818P	Zinc Finger Protein 818, Pseudogene
lytic	BXRF1	346.819	5.72985	1.20107	4.66763	3.05e-06	5.08e-06	Up			ENSG00000163531	116.159	2.96929	0.326518	8.13613	4.08e-16	2.83e-13	Up	NFASC	Neurofascin
lytic	BZLF1	1741.37	5.64901	1.35631	4.17069	3.04e-05	4.78e-05	Up			ENSG00000168477	564.29	2.95055	0.266637	11.0692	1.77e-28	8.6e-25	Up	TNXB	Tenascin XB
lytic	BFRF1	10724	5.63376	1.77247	3.64172	NA	NA	NA			ENSG00000075618	341.034	2.8652	0.326838	9.17235	4.63e-20	5e-17	Up	FSCN1	Fascin Actin-Bundling Protein 1
lytic	BXLF1	43609.3	5.50399	0.543761	10.1211	4.45e-24	2.13e-23	Up			ENSG00000106624	98.5387	2.82467	0.325561	8.70284	3.24e-18	2.73e-15	Up	AEBP1	AE Binding Protein 1
lytic	BHRF1	10987.5	5.33363	0.366781	14.5363	7.13e-48	1.17e-46	Up			ENSG00000099337	267.044	2.80691	0.309166	9.24511	2.35e-20	2.85e-17	Up	KCNK6	Potassium Two Pore Domain Channel Subfamily K Member 6
lytic	BKRF3	6081.64	5.27695	0.757265	6.96423	3.3e-12	8.63e-12	Up			ENSG00000225493	85.2954	2.6507	0.326805	7.70088	1.35e-14	7.29e-12	Up	LINC01107	Long Intergenic Non-Protein Coding RNA 1107
lytic	BGLF5	4436.04	5.27489	0.416187	12.6626	9.53e-37	1.1e-35	Up			ENSG00000124466	563.995	2.61003	0.275194	9.50914	1.92e-21	3.02e-18	Up	LYPD3	LY6/PLAUR Domain Containing 3
lytic	BALF5	17045.9	5.23381	0.578043	9.05247	1.4e-19	5.54e-19	Up			ENSG00000186765	437.015	2.46259	0.281489	8.77304	1.74e-18	1.61e-15	Up	FSCN2	Fascin Actin-Bundling Protein 2, Retinal
lytic	BSLF1	10158.4	5.09141	0.532398	9.56019	1.18e-21	5.01e-21	Up			ENSG00000174930	78.8645	2.41275	0.326078	7.50703	6.05e-14	2.94e-11	Up	VN2R1P	Vomeronasal 2 Receptor 1 Pseudogene
lytic	BGLF1	4254.27	5.00941	0.465098	10.7624	5.18e-27	2.84e-26	Up			ENSG00000275832	466.827	2.40534	0.244588	9.82601	8.7e-23	2.82e-19	Up	ARHGAP23	Rho GTPase Activating Protein 23
lytic	LF3	77951.5	4.92641	0.665442	7.40316	1.33e-13	4.02e-13	Up			ENSG00000225465	77.2848	2.33114	0.325585	7.44755	9.51e-14	4.3e-11	Up	RFPL1S	RFPL1 Antisense RNA 1
lytic	BSLF2/BMLF1	3940.9	4.88414	1.67097	3.01798	0.00254467	0.00328806	Up			ENSG00000050438	136.012	2.32378	0.317138	7.46535	8.31e-14	3.84e-11	Up	SLC4A8	Solute Carrier Family 4 Member 8
lytic	BVRF1	1843.88	4.85847	0.899633	5.39336	6.92e-08	1.33e-07	Up			ENSG00000140368	54.505	2.24437	0.325133	7.07382	1.51e-12	5.23e-10	Up	PSTPIP1	Proline-Serine-Threonine Phosphatase Interacting Protein 1
lytic	BVLF1	5606.54	4.76673	0.412445	11.5519	7.22e-31	4.61e-30	Up			ENSG00000137573	268.819	2.217	0.278184	7.97284	1.55e-15	1e-12	Up	SULF1	Sulfatase 1
lytic	BHLF1	244241	4.7085	0.478733	9.83527	7.94e-23	3.65e-22	Up			ENSG00000198113	435.073	2.18241	0.319908	7.06022	1.66e-12	5.67e-10	Up	TOR4A	Torsin Family 4 Member A
lytic	BSRF1	4435.86	4.70804	0.355027	13.2539	4.28e-40	5.47e-39	Up			ENSG00000168056	1089.27	2.17736	0.237268	9.1802	4.3e-20	4.92e-17	Up	LTBP3	Latent Transforming Growth Factor Beta Binding Protein 3
lytic	BLRF2	1858.98	4.70014	0.787401	5.96176	2.5e-09	5.31e-09	Up			ENSG00000101445	94.8815	2.16695	0.324043	7.54922	4.38e-14	2.24e-11	Up	PPP1R16B	Protein Phosphatase 1 Regulatory Subunit 16B
lytic	BALF3	3160.05	4.6626	0.304434	15.3035	7.24e-53	1.67e-51	Up			ENSG00000130772	5528.72	2.14824	0.326667	7.3228	2.43e-13	1e-10	Up	MED18	Mediator Complex Subunit 18
lytic	BRLF1	3955.65	4.62944	0.820836	5.63706	1.73e-08	3.55e-08	Up			ENSG00000115266	346.956	2.1467	0.297918	7.25536	4.01e-13	1.59e-10	Up	APC2	APC Regulator Of WNT Signaling Pathway 2
lytic	BDLF4	756.523	4.58734	0.624906	7.3189	2.5e-13	7.37e-13	Up			ENSG00000156413	136.165	2.08977	0.323	7.85421	4.02e-15	2.3e-12	Up	FUT6	Fucosyltransferase 6
lytic	BDLF2	11770.9	4.57028	0.993784	4.5996	4.23e-06	6.76e-06	Up			ENSG00000166343	140.205	2.0631	0.315354	6.63313	3.29e-11	8.29e-09	Up	MSS51	MSS51 Mitochondrial Translational Activator
latent	Qp-EBNA1	12312.7	4.53175	0.689011	6.57634	4.82e-11	1.16e-10	Up			ENSG00000130783	485.907	2.06114	0.281178	7.35362	1.93e-13	8.31e-11	Up	CCDC62	Coiled-Coil Domain Containing 62
lytic	BGLF2	7628.81	4.5286	0.85698	5.28373	1.27e-07	2.31e-07	Up			ENSG00000181754	78.4069	2.04716	0.322702	7.29581	2.97e-13	1.2e-10	Up	AMIGO1	Adhesion Molecule With Ig Like Domain 1
lytic	BaRF1	3793.59	4.38312	0.645629	6.78604	1.15e-11	2.95e-11	Up			ENSG00000185467	361.582	2.04681	0.219612	9.3067	1.32e-20	1.71e-17	Up	KPNA7	Karyopherin Subunit Alpha 7
lytic	BdRF1	4118.86	4.24646	0.689042	6.16058	7.25e-10	1.63e-09	Up			ENSG00000172840	2329.39	2.01728	0.285458	7.10063	1.24e-12	4.39e-10	Up	PDP2	Pyruvate Dehydrogenase Phosphatase Catalytic Subunit 2
lytic	BALF1	1142.09	4.22973	0.673701	6.26947	3.62e-10	8.33e-10	Up			ENSG00000214814	555.619	2.0047	0.293396	6.86871	6.48e-12	2.1e-09	Up	FER1L6	Fer-1 Like Family Member 6
lytic	BBRF3	2465.61	4.1323	0.768686	5.37278	7.75e-08	1.46e-07	Up			ENSG00000196724	48.5637	1.99943	0.32237	6.82091	9.05e-12	2.7e-09	Up	ZNF418	Zinc Finger Protein 418
lytic	BRRF2	1654.08	4.09494	0.477162	8.5748	9.93e-18	3.68e-17	Up			ENSG00000149639	5421.89	1.99389	0.204061	9.77271	1.47e-22	4.09e-19	Up	SOGA1	Suppressor Of Glucose, Autophagy Associated 1
lytic	BVRF2	668.373	3.9894	1.23758	3.22012	0.00128139	0.00173365	Up			ENSG00000047936	152.781	1.97105	0.292975	6.7397	1.59e-11	4.34e-09	Up	ROS1	ROS Proto-Oncogene 1, Receptor Tyrosine Kinase
lytic	BFRF3	2980.05	3.96523	1.60458	2.50149	0.0123671	0.0149707	Up			ENSG00000196557	135.008	1.95947	0.321787	7.51136	5.85e-14	2.92e-11	Up	CACNA1H	Calcium Voltage-Gated Channel Subunit Alpha1 H
lytic	BFRF2	1748.95	3.94365	1.80453	2.32484	0.0200806	0.0238069	Up			ENSG00000176020	213.343	1.93346	0.321698	6.18126	6.36e-10	1.22e-07	Up	AMIGO3	Adhesion Molecule With Ig Like Domain 3
lytic	BcLF1	11214	3.64618	0.992192	3.6754	0.000237478	0.000350129	Up			ENSG00000188766	847.23	1.88933	0.326746	6.25353	4.01e-10	7.96e-08	Up	SPRED3	Sprouty Related EVH1 Domain Containing 3
lytic	BFLF2	1714.48	3.60772	1.69629	2.16799	0.0301597	0.0346836	Up			ENSG00000069696	113.338	1.8789	0.313935	6.03934	1.55e-09	2.53e-07	Up	DRD4	Dopamine Receptor D4
lytic	LF2	3190.48	3.53832	1.36449	2.59825	0.00937008	0.0117126	Up			ENSG00000175003	160.698	1.84999	0.317459	5.9226	3.17e-09	4.61e-07	Up	SLC22A1	Solute Carrier Family 22 Member 1
lytic	BFRF1A	4672.19	3.45995	1.77365	2.0171	0.0436849	0.0483054	Up			ENSG00000124194	68.6219	1.82665	0.326717	5.84802	4.97e-09	6.91e-07	Up	GDAP1L1	Ganglioside Induced Differentiation Associated Protein 1 Like 1
lytic	BORF2	29048.2	3.45207	1.86261	2.0283	NA	NA	NA			ENSG00000099338	708.752	1.79887	0.229933	7.82315	5.15e-15	2.86e-12	Up	CATSPERG	Cation Channel Sperm Associated Auxiliary Subunit Gamma
lytic	BNRF1	10498.2	3.30976	0.23141	14.3017	2.14e-46	3.07e-45	Up			ENSG00000071909	200.226	1.78023	0.301782	5.93301	2.97e-09	4.41e-07	Up	MYO3B	Myosin IIIB
latent	Cp-EBNA3A	4323.36	3.30004	1.52709	2.17203	0.0298538	0.0346786	Up			ENSG00000104892	105.575	1.76148	0.318785	7.16581	7.73e-13	2.84e-10	Up	KLC3	Kinesin Light Chain 3
lytic	BRRF1	1188.7	3.2969	0.684932	4.81094	1.5e-06	2.58e-06	Up			ENSG00000143382	49.4774	1.75503	0.323287	6.11687	9.54e-10	1.67e-07	Up	ADAMTSL4	ADAMTS Like 4
lytic	BBLF4	2515.48	3.25601	0.335628	9.69885	3.05e-22	1.35e-21	Up			ENSG00000175866	805.547	1.75162	0.219967	7.96183	1.7e-15	1.06e-12	Up	BAIAP2	BAR/IMD Domain Containing Adaptor Protein 2
lytic	BLRF1	885.984	3.16582	1.38067	2.29613	0.0216685	0.0254273	Up			ENSG00000196611	1087.84	1.74468	0.213915	8.15546	3.48e-16	2.5e-13	Up	MMP1	Matrix Metallopeptidase 1
lytic	BBRF2	388.889	3.03546	1.57256	1.93905	NA	NA	NA			ENSG00000247556	5787.03	1.73337	0.313002	5.61508	1.96e-08	2.3e-06	Up	OIP5-AS1	OIP5 Antisense RNA 1
lytic	BZLF2	1160.31	2.94895	0.599159	4.91986	8.66e-07	1.51e-06	Up			ENSG00000173714	59.8744	1.73229	0.317108	6.83253	8.34e-12	2.57e-09	Up	WFIKKN2	WAP, Follistatin/Kazal, Immunoglobulin, Kunitz And Netrin Domain Containing 2
lytic	BILF2	4352.17	2.90933	0.398679	7.29667	2.95e-13	8.48e-13	Up			ENSG00000243244	139.372	1.72634	0.32189	5.48202	4.21e-08	4.41e-06	Up	STON1	Stonin 1
lytic	BBRF1	2213.29	2.86503	1.39983	2.04997	0.0403671	0.0455119	Up			ENSG00000251322	343.374	1.71658	0.278647	6.16682	6.97e-10	1.29e-07	Up	SHANK3	SH3 And Multiple Ankyrin Repeat Domains 3
lytic	BTRF1	618.306	2.73348	1.42375	1.92239	0.0545569	0.0591891	NoDiff			ENSG00000169918	187.541	1.71129	0.306881	5.61708	1.94e-08	2.29e-06	Up	OTUD7A	OTU Deubiquitinase 7A
lytic	BcRF1	558.182	2.72874	1.3469	2.02712	0.0426499	0.0476189	Up			ENSG00000261150	516.337	1.67754	0.316393	5.38389	7.29e-08	7.26e-06	Up	EPPK1	Epiplakin 1
lytic	BPLF1	3746.07	2.70463	1.78334	1.54831	0.121547	0.129425	NoDiff			ENSG00000142279	597.591	1.67366	0.269719	6.21401	5.17e-10	1.01e-07	Up	WTIP	WT1 Interacting Protein
lytic	BDLF1	4316.47	2.46507	0.798634	3.0865	0.00202528	0.00267709	Up			ENSG00000213689	121.178	1.66941	0.325606	5.66675	1.46e-08	1.78e-06	Up	TREX1	Three Prime Repair Exonuclease 1
lytic	BLLF3	191.377	2.38087	1.21588	1.95682	0.0503687	0.0551657	NoDiff			ENSG00000182326	91.6886	1.66507	0.322002	5.25733	1.46e-07	1.31e-05	Up	C1S	Complement C1s
lytic	BFLF1	761.613	2.27995	0.907652	2.51114	0.0120342	0.0147227	Up			ENSG00000240563	114.18	1.66053	0.315052	7.38127	1.57e-13	6.92e-11	Up	L1TD1	LINE1 Type Transposase Domain Containing 1
lytic	LF1	373.432	2.16211	1.55005	1.39777	NA	NA	NA			ENSG00000278811	107.52	1.65191	0.316147	7.04485	1.86e-12	6.22e-10	Up	LINC00624	Long Intergenic Non-Protein Coding RNA 624
lytic	BDLF3.5	556.066	2.06622	0.630895	3.27382	0.00106104	0.00145261	Up			ENSG00000100968	117.849	1.65111	0.326006	5.24747	1.54e-07	1.36e-05	Up	NFATC4	Nuclear Factor Of Activated T Cells 4
lytic	BLLF1	2440.45	2.05853	0.664976	3.09543	0.00196526	0.00262796	Up			ENSG00000212402	8781.34	1.65084	0.325686	5.27973	1.29e-07	1.2e-05	Up	SNORA74B	Small Nucleolar RNA, H/ACA Box 74B
lytic	BGLF3	1243.11	2.05853	0.712162	2.89019	0.0038501	0.00486551	Up			ENSG00000140859	326.91	1.65023	0.282367	5.85326	4.82e-09	6.76e-07	Up	KIFC3	Kinesin Family Member C3
lytic	BGRF1/BDRF1	920.779	2.01457	0.497961	4.04485	5.24e-05	7.92e-05	Up			ENSG00000003137	738.653	1.64151	0.24127	6.80571	1.01e-11	2.91e-09	Up	CYP26B1	Cytochrome P450 Family 26 Subfamily B Member 1
lytic	BILF1	487.373	2.01344	1.36598	1.47462	NA	NA	NA			ENSG00000130653	344.699	1.62906	0.32007	5.18054	2.21e-07	1.85e-05	Up	PNPLA7	Patatin Like Phospholipase Domain Containing 7
lytic	BKRF2	401.625	1.72216	0.838895	2.05239	0.0401317	0.0455119	Up			ENSG00000222328	174021	1.62722	0.264249	6.16703	6.96e-10	1.29e-07	Up	RNU2-2P	RNA, U2 Small Nuclear 2, Pseudogene
latent	ebv-miR-BHRF1-1	6.49836	1.51889	1.21314	1.22678	0.219904	0.229899	NoDiff			ENSG00000226174	174.435	1.62291	0.273908	5.9262	3.1e-09	4.56e-07	Up	TEX22	Testis Expressed 22
latent	Cp-EBNA3B	1361.56	1.34237	1.46854	0.914594	0.360405	0.370059	NoDiff			ENSG00000006283	74.5777	1.60118	0.324992	5.39878	6.71e-08	6.79e-06	Up	CACNA1G	Calcium Voltage-Gated Channel Subunit Alpha1 G
latent	LMP-1	1202.34	0.912856	0.720894	1.26624	0.205427	0.216735	NoDiff			ENSG00000114270	434.68	1.59958	0.291726	5.50069	3.78e-08	4.06e-06	Up	COL7A1	Collagen Type VII Alpha 1 Chain
lytic	BCRF1/IL10	182.657	0.858991	1.27284	0.67485	0.499771	0.508617	NoDiff			ENSG00000144815	138.987	1.59507	0.29651	5.39477	6.86e-08	6.88e-06	Up	NXPE3	Neurexophilin And PC-Esterase Domain Family Member 3
latent	Cp-EBNA2	77.8023	0.390883	0.882566	0.442862	0.657866	0.657866	NoDiff			ENSG00000187017	248.014	1.59286	0.314735	5.11873	3.08e-07	2.39e-05	Up	ESPN	Espin
lytic	BOLF1	1025.87	0.26303	0.523354	0.50258	0.61526	0.620657	NoDiff			ENSG00000233493	5859.42	1.58434	0.318697	5.05623	4.28e-07	3.12e-05	Up	TMEM238	Transmembrane Protein 238
latent	Cp-EBNA3C	135.529	-0.227815	1.91599	-0.118967	NA	NA	NoDiff			ENSG00000220583	100.8	1.57057	0.326841	5.05518	4.3e-07	3.13e-05	Up	RPL35P2	Ribosomal Protein L35 Pseudogene 2
latent	LMP-2A	1632.44	-0.396368	0.236177	-1.67828	0.0932927	0.100268	NoDiff			ENSG00000125864	351.92	1.56921	0.209569	7.48243	7.3e-14	3.46e-11	Up	BFSP1	Beaded Filament Structural Protein 1
lytic	BARF1	2066.88	-0.710051	0.245524	-2.89201	0.00382787	0.00486551	NoDiff			ENSG00000260105	105.37	1.56735	0.315362	6.69661	2.13e-11	5.6e-09	Up	AOC4P	Amine Oxidase Copper Containing 4, Pseudogene
latent	ebv-miR-BART12	5.40699	-0.965431	0.956944	-1.01508	0.310067	0.321241	NoDiff			ENSG00000248290	40.0002	1.56675	0.312908	6.33003	2.45e-10	5.12e-08	Up	TNXA	Tenascin XA (Pseudogene)
lytic	BWRF1	25.4012	-1.85284	0.735365	-2.5236	0.0116159	0.0143638	Down			ENSG00000166147	173.749	1.56069	0.32657	5.10252	3.35e-07	2.55e-05	Up	FBN1	Fibrillin 1
latent	ebv-miR-BART8*	82.1749	-1.8666	0.615767	-3.0328	0.00242293	0.00316633	Down			ENSG00000117013	42.275	1.55277	0.312433	6.36836	1.91e-10	4.22e-08	Up	KCNQ4	Potassium Voltage-Gated Channel Subfamily Q Member 4
latent	EBER2	7255.7	-1.95515	0.787754	-2.48197	0.0130657	0.0156516	Down			ENSG00000162104	669.46	1.54969	0.280919	5.52919	3.22e-08	3.49e-06	Up	ADCY9	Adenylate Cyclase 9
latent	ebv-miR-BART10	66.3651	-1.97222	0.552813	-3.5699	0.000357119	0.000507021	Down			ENSG00000100285	46.3747	1.5412	0.312008	6.44254	1.17e-10	2.72e-08	Up	NEFH	Neurofilament Heavy Chain
latent	ebv-miR-BART10*	58.8706	-2.0014	0.55085	-3.63595	0.000276954	0.000403162	Down			ENSG00000185739	59.06	1.54002	0.31383	6.17687	6.54e-10	1.25e-07	Up	SRL	Sarcalumenin
latent	ebv-miR-BART8	81.7587	-2.01062	0.561452	-3.58292	0.000339774	0.000488425	Down			ENSG00000124216	262.324	1.53405	0.290277	5.29803	1.17e-07	1.1e-05	Up	SNAI1	Snail Family Transcriptional Repressor 1
latent	ebv-miR-BART2-5p	75.1295	-2.02426	0.407488	-4.97062	6.67e-07	1.2e-06	Down			ENSG00000164236	129.079	1.52547	0.315323	6.48642	8.79e-11	2.06e-08	Up	ANKRD33B	Ankyrin Repeat Domain 33B
latent	ebv-miR-BART7	37.8302	-2.11329	0.371208	-5.70057	1.19e-08	2.5e-08	Down			ENSG00000163644	1055.01	1.52481	0.28536	5.35824	8.4e-08	8.25e-06	Up	PPM1K	Protein Phosphatase, Mg2+/Mn2+ Dependent 1K
latent	ebv-miR-BART7*	28.1964	-2.34733	0.431169	-5.45407	4.92e-08	9.6e-08	Down			ENSG00000197943	315.184	1.5198	0.238426	6.37269	1.86e-10	4.15e-08	Up	PLCG2	Phospholipase C Gamma 2
latent	ebv-miR-BART18-3p	39.7175	-2.35474	0.395251	-5.9648	2.45e-09	5.31e-09	Down			ENSG00000121101	267.215	1.51847	0.323641	5.28698	1.24e-07	1.17e-05	Up	TEX14	Testis Expressed 14, Intercellular Bridge Forming Factor
latent	ebv-miR-BART22	22.9936	-2.45453	0.515629	-4.76994	1.84e-06	3.12e-06	Down			ENSG00000130035	1036.58	1.5166	0.19852	7.63822	2.2e-14	1.16e-11	Up	GALNT8	Polypeptide N-Acetylgalactosaminyltransferase 8
latent	ebv-miR-BART21-5p	131.684	-2.5396	0.350687	-7.24381	4.36e-13	1.22e-12	Down			ENSG00000129675	48.6766	1.51431	0.324507	5.03362	4.81e-07	3.43e-05	Up	ARHGEF6	Rac/Cdc42 Guanine Nucleotide Exchange Factor 6
latent	ebv-miR-BART21-3p	133.294	-2.59512	0.349707	-7.42286	1.15e-13	3.56e-13	Down			ENSG00000008513	70.6425	1.51407	0.317515	4.79896	1.59e-06	9.25e-05	Up	ST3GAL1	ST3 Beta-Galactoside Alpha-2,3-Sialyltransferase 1
latent	ebv-miR-BART14	99.5175	-2.62523	0.292281	-8.98598	2.56e-19	9.83e-19	Down			ENSG00000110693	108.752	1.49322	0.322443	4.70965	2.48e-06	0.000131756	Up	SOX6	SRY-Box Transcription Factor 6
latent	ebv-miR-BART9*	29.5881	-2.66957	0.445554	-6.00194	1.95e-09	4.31e-09	Down			ENSG00000165917	116.083	1.48956	0.314565	4.77517	1.8e-06	0.000102249	Up	RAPSN	Receptor Associated Protein Of The Synapse
latent	ebv-miR-BART13*	42.6201	-2.68946	0.347949	-7.73921	1e-14	3.2e-14	Down			ENSG00000265746	46.3271	1.48532	0.312091	5.78863	7.1e-09	9.32e-07	Up	KYNUP2	Kynureninase Pseudogene 2
latent	EBER1	76792.2	-2.71422	0.695096	-3.90486	9.43e-05	0.000140809	Down			ENSG00000108821	136.175	1.47909	0.321945	5.24361	1.57e-07	1.38e-05	Up	COL1A1	Collagen Type I Alpha 1 Chain
latent	ebv-miR-BART20-3p	75.4346	-2.72072	0.498556	-5.45992	4.76e-08	9.44e-08	Down			ENSG00000133316	2584.12	1.47661	0.157208	9.39241	5.86e-21	8.14e-18	Up	WDR74	WD Repeat Domain 74
latent	ebv-miR-BART20-5p	70.3801	-2.72655	0.4915	-5.55044	2.85e-08	5.75e-08	Down			ENSG00000265735	179110	1.46264	0.3198	4.64573	3.39e-06	0.000168859	Up	RN7SL5P	RNA, 7SL, Cytoplasmic 5, Pseudogene
latent	ebv-miR-BART19-5p	42.9029	-2.76285	0.340708	-8.1192	4.69e-16	1.64e-15	Down			ENSG00000267065	67.3088	1.46244	0.326815	4.65356	3.26e-06	0.00016468	Up	LINC02080	Long Intergenic Non-Protein Coding RNA 2080
latent	ebv-miR-BART13	44.6814	-2.80221	0.34276	-8.18514	2.72e-16	9.77e-16	Down			ENSG00000115525	310.759	1.46015	0.285814	5.11626	3.12e-07	2.41e-05	Up	ST3GAL5	ST3 Beta-Galactoside Alpha-2,3-Sialyltransferase 5
latent	ebv-miR-BART19-3p	40.5446	-2.84234	0.367013	-7.75433	8.88e-15	2.92e-14	Down			ENSG00000042781	133.794	1.4565	0.315131	4.66331	3.11e-06	0.000159545	Up	USH2A	Usherin
latent	ebv-miR-BART14*	90.8499	-2.84878	0.27873	-10.2261	1.51e-24	7.57e-24	Down			ENSG00000172247	70.8751	1.45495	0.326796	4.60553	4.11e-06	0.000193585	Up	C1QTNF4	C1q And TNF Related 4
latent	ebv-miR-BART9	36.9649	-2.86976	0.425904	-6.7465	1.51e-11	3.79e-11	Down			ENSG00000263740	64921.1	1.4525	0.298137	4.89378	9.89e-07	6.28e-05	Up	RN7SL4P	RNA, 7SL, Cytoplasmic 4, Pseudogene
latent	A73	13813.8	-2.90916	0.234993	-12.3798	3.36e-35	3.22e-34	Down			ENSG00000103353	5706.92	1.4482	0.211572	6.84612	7.59e-12	2.42e-09	Up	UBFD1	Ubiquitin Family Domain Containing 1
latent	RPMS1	22539.5	-2.995	0.252414	-11.8655	1.79e-32	1.37e-31	Down			ENSG00000088340	157.457	1.44463	0.319096	4.57637	4.73e-06	0.000215315	Up	FER1L4	Fer-1 Like Family Member 4 (Pseudogene)
latent	ebv-miR-BART11-5p	54.8908	-3.33394	0.476573	-6.99996	2.56e-12	6.85e-12	Down			ENSG00000162571	163.594	1.44172	0.310191	4.67685	2.91e-06	0.000150564	Up	TTLL10	Tubulin Tyrosine Ligase Like 10
latent	ebv-miR-BART11-3p	40.2091	-3.35099	0.633303	-5.29471	1.19e-07	2.21e-07	Down			ENSG00000198169	525.986	1.43814	0.317614	4.58229	4.6e-06	0.000211788	Up	ZNF251	Zinc Finger Protein 251
latent	ebv-miR-BART5*	57.8023	-3.89877	0.335474	-11.6267	3.02e-31	2.04e-30	Down			ENSG00000225138	139.653	1.43086	0.324412	4.50607	6.6e-06	0.00028646	Up	SLC9A3-AS1	SLC9A3 Antisense RNA 1
latent	ebv-miR-BART16	67.6046	-3.91107	0.375037	-10.4312	1.79e-25	9.34e-25	Down			ENSG00000066735	323.48	1.41711	0.291283	4.87904	1.07e-06	6.68e-05	Up	KIF26A	Kinesin Family Member 26A
latent	ebv-miR-BART5	65.3361	-3.93993	0.324861	-12.1323	7.12e-34	6.3e-33	Down			ENSG00000171649	67.084	1.41226	0.323009	4.77473	1.8e-06	0.000102249	Up	ZIK1	Zinc Finger Protein Interacting With K Protein 1
latent	ebv-miR-BART1-5p	78.3598	-3.95079	1.2005	-3.29239	0.000993411	0.00137641	Down			ENSG00000171097	566.79	1.4107	0.255149	5.53278	3.15e-08	3.44e-06	Up	KYAT1	Kynurenine Aminotransferase 1
latent	ebv-miR-BART1-3p	63.0318	-3.98247	1.17462	-3.39093	0.000696568	0.000976895	Down			ENSG00000261359	277.392	1.4102	0.253343	5.56621	2.6e-08	2.92e-06	Up	PYCARD-AS1	PYCARD Antisense RNA 1
lytic	BARF0	85.6959	-3.98467	0.345953	-11.5209	1.03e-30	6.26e-30	Down			ENSG00000123338	33.1598	1.4101	0.307588	6.02691	1.67e-09	2.71e-07	Up	NCKAP1L	NCK Associated Protein 1 Like
latent	ebv-miR-BART4*	42.8102	-4.09843	0.889691	-4.60391	4.15e-06	6.72e-06	Down			ENSG00000104983	716.72	1.40905	0.253383	5.56486	2.62e-08	2.93e-06	Up	CCDC61	Coiled-Coil Domain Containing 61
latent	ebv-miR-BART17-5p	27.4873	-4.37187	0.947597	-4.60596	4.11e-06	6.72e-06	Down			ENSG00000081248	43.4131	1.40752	0.307337	6.26402	3.75e-10	7.52e-08	Up	CACNA1S	Calcium Voltage-Gated Channel Subunit Alpha1 S
latent	ebv-miR-BART4	34.4033	-4.42007	0.67561	-6.53601	6.32e-11	1.48e-10	Down			ENSG00000273709	42368.1	1.40339	0.3235	4.42798	9.51e-06	0.000379819	Up	U2	lncRNA
latent	ebv-miR-BART6-3p	49.047	-4.5594	0.686209	-6.63849	3.17e-11	7.75e-11	Down			ENSG00000175985	97.7806	1.40176	0.316773	4.4537	8.44e-06	0.000346769	Up	PLEKHD1	Pleckstrin Homology And Coiled-Coil Domain Containing D1
latent	ebv-miR-BART17-3p	36.8808	-4.70586	0.950328	-4.94071	7.78e-07	1.38e-06	Down			ENSG00000204967	407.617	1.39864	0.229499	6.0945	1.1e-09	1.86e-07	Up	PCDHA4	Protocadherin Alpha 4
latent	ebv-miR-BART6-5p	51.8946	-4.74441	0.601064	-7.8846	3.16e-15	1.07e-14	Down			ENSG00000158792	997.03	1.39342	0.276745	5.04327	4.58e-07	3.27e-05	Up	SPATA2L	Spermatogenesis Associated 2 Like
latent	ebv-miR-BART3*	58.3091	-5.68084	0.474192	-11.9325	8.01e-33	6.58e-32	Down			ENSG00000160446	916.391	1.3933	0.314021	4.47847	7.52e-06	0.000318297	Up	ZDHHC12	Zinc Finger DHHC-Type Palmitoyltransferase 12
latent	ebv-miR-BART3	52.0547	-5.79449	0.492834	-11.6964	1.33e-31	9.56e-31	Down			ENSG00000280789	2621.94	1.38611	0.319133	4.40101	1.08e-05	0.00041416	Up	PAGR1	PAXIP1 Associated Glutamate Rich Protein 1
lytic	BXLF2	463.414	-5.86813	1.45563	-4.07342	4.63e-05	7.1e-05	Down			ENSG00000167037	108.721	1.38174	0.304325	4.55333	5.28e-06	0.000236982	Up	SGSM1	Small G Protein Signaling Modulator 1
lytic	BALF4	79.4221	-8.515	0.714949	-11.2279	2.98e-29	1.71e-28	Down			ENSG00000171790	75.9434	1.38063	0.326843	4.36509	1.27e-05	0.000467683	Up	SLFNL1	Schlafen Like 1
											ENSG00000182612	304.781	1.3753	0.31726	4.38105	1.18e-05	0.000444542	Up	TSPAN10	Tetraspanin 10
											ENSG00000167971	160.569	1.37376	0.323814	4.31904	1.57e-05	0.000549699	Up	CASKIN1	CASK Interacting Protein 1
											ENSG00000266074	3534.72	1.37049	0.170396	8.04303	8.76e-16	5.87e-13	Up	BAHCC1	BAH Domain And Coiled-Coil Containing 1
											ENSG00000105556	2113.45	1.3703	0.266346	5.15048	2.6e-07	2.1e-05	Up	MIER2	MIER Family Member 2
											ENSG00000105808	148.807	1.368	0.324054	4.58863	4.46e-06	0.000207919	Up	RASA4	RAS P21 Protein Activator 4
											ENSG00000278249	32656.1	1.36686	0.305275	4.50236	6.72e-06	0.000290212	Up	SCARNA2	Small Cajal Body-Specific RNA 2
											ENSG00000086570	41.8161	1.3656	0.305676	6.19148	5.96e-10	1.16e-07	Up	FAT2	FAT Atypical Cadherin 2
											ENSG00000188822	48.2569	1.36558	0.305618	6.31656	2.67e-10	5.53e-08	Up	CNR2	Cannabinoid Receptor 2
											ENSG00000080947	232.108	1.36454	0.284738	4.8005	1.58e-06	9.25e-05	Up	CROCCP3	CROCC Pseudogene 3
											ENSG00000177363	227.901	1.36279	0.326474	4.39896	1.09e-05	0.000415275	Up	LRRN4CL	LRRN4 C-Terminal Like
											ENSG00000206941	3325.8	1.35969	0.326187	4.2935	1.76e-05	0.000599632	Up	SNORD15A	Small Nucleolar RNA, C/D Box 15A
											ENSG00000127578	1050.3	1.35718	0.305615	4.46526	8e-06	0.000334205	Up	WFIKKN1	WAP, Follistatin/Kazal, Immunoglobulin, Kunitz And Netrin Domain Containing 1
											ENSG00000100767	146.784	1.35583	0.325702	4.43072	9.39e-06	0.000376311	Up	PAPLN	Papilin, Proteoglycan Like Sulfated Glycoprotein
											ENSG00000123009	108.7	1.35438	0.325742	4.25585	2.08e-05	0.000688258	Up	NME2P1	NME2 Pseudogene 1
											ENSG00000099625	113.508	1.35246	0.326146	4.36974	1.24e-05	0.000461338	Up	CBARP	CACN Subunit Beta Associated Regulatory Protein
											ENSG00000196302	571.035	1.34991	0.242719	5.56347	2.64e-08	2.94e-06	Up	GUSBP15	GUSB Pseudogene 15
											ENSG00000187266	154.021	1.3491	0.306428	4.42174	9.79e-06	0.000388304	Up	EPOR	Erythropoietin Receptor
											ENSG00000120329	127.49	1.34764	0.326652	4.25471	2.09e-05	0.000688784	Up	SLC25A2	Solute Carrier Family 25 Member 2
											ENSG00000122490	2598.39	1.34595	0.259555	5.19005	2.1e-07	1.77e-05	Up	SLC66A2	Solute Carrier Family 66 Member 2
											ENSG00000259172	131.633	1.34385	0.302516	4.45306	8.47e-06	0.000347069	Up	SNRPA1-DT	SNRPA1 Divergent Transcript
											ENSG00000225663	1223.73	1.33911	0.281697	4.76298	1.91e-06	0.000107762	Up	MCRIP1	MAPK Regulated Corepressor Interacting Protein 1
											ENSG00000114646	176.791	1.33378	0.309328	4.33461	1.46e-05	0.000521616	Up	CSPG5	Chondroitin Sulfate Proteoglycan 5
											ENSG00000198835	129.884	1.33249	0.326212	4.30305	1.68e-05	0.000584585	Up	GJC2	Gap Junction Protein Gamma 2
											ENSG00000064300	40.96	1.33052	0.304198	6.14019	8.24e-10	1.5e-07	Up	NGFR	Nerve Growth Factor Receptor
											ENSG00000165915	980.554	1.33044	0.287846	4.63337	3.6e-06	0.000176216	Up	SLC39A13	Solute Carrier Family 39 Member 13
											ENSG00000158023	256.08	1.32974	0.326788	4.24491	2.19e-05	0.000704737	Up	CFAP251	Cilia And Flagella Associated Protein 251
											ENSG00000263934	246394	1.32946	0.292897	4.55253	5.3e-06	0.000237331	Up	SNORD3A	Small Nucleolar RNA, C/D Box 3A
											ENSG00000172000	1200.05	1.32816	0.324196	4.44314	8.87e-06	0.000361182	Up	ZNF556	Zinc Finger Protein 556
											ENSG00000115896	73.4479	1.32816	0.30392	6.66068	2.73e-11	7.02e-09	Up	PLCL1	Phospholipase C Like 1 (Inactive)
											ENSG00000227543	56.8957	1.32742	0.325592	4.29459	1.75e-05	0.000598783	Up	SPAG5-AS1	SPAG5 Antisense RNA 1
											ENSG00000178053	62.4729	1.3256	0.303848	6.51039	7.5e-11	1.78e-08	Up	MLF1	Myeloid Leukemia Factor 1
											ENSG00000107742	253.835	1.3243	0.286392	4.63177	3.63e-06	0.000177021	Up	SPOCK2	SPARC (Osteonectin), Cwcv And Kazal Like Domains Proteoglycan 2
											ENSG00000227959	312.665	1.32405	0.305026	4.35797	1.31e-05	0.000479512	Up	EPHA2-AS1	EPHA2 Antisense RNA 1
											ENSG00000184916	428.844	1.32276	0.299576	4.43219	9.33e-06	0.000374524	Up	JAG2	Jagged Canonical Notch Ligand 2
											ENSG00000263206	33.5465	1.31933	0.303794	5.95443	2.61e-09	4.03e-07	Up	KYNUP3	Kynureninase Pseudogene 3
											ENSG00000130244	3385.16	1.30942	0.234251	5.59167	2.25e-08	2.62e-06	Up	FAM98C	Family With Sequence Similarity 98 Member C
											ENSG00000172602	329.455	1.30683	0.242232	5.39457	6.87e-08	6.88e-06	Up	RND1	Rho Family GTPase 1
											ENSG00000101203	91.9666	1.30512	0.302871	6.84187	7.82e-12	2.45e-09	Up	COL20A1	Collagen Type XX Alpha 1 Chain
											ENSG00000274917	820.133	1.30478	0.30045	4.36015	1.3e-05	0.000476139	Up	RNA5-8SN5	RNA, 5.8S Ribosomal N5
											ENSG00000142046	292.358	1.30029	0.325219	4.08406	4.43e-05	0.00123209	Up	TMEM91	Transmembrane Protein 91
											ENSG00000004399	147.364	1.29834	0.324575	4.2831	1.84e-05	0.000626169	Up	PLXND1	Plexin D1
											ENSG00000204519	1896.88	1.2983	0.322765	4.41137	1.03e-05	0.000400827	Up	ZNF551	Zinc Finger Protein 551
											ENSG00000140807	141.058	1.29826	0.306702	6.06698	1.3e-09	2.18e-07	Up	NKD1	NKD Inhibitor Of WNT Signaling Pathway 1
											ENSG00000278189	850.762	1.29051	0.311031	4.17699	2.95e-05	0.000899225	Up	RNA5-8SN1	RNA, 5.8S Ribosomal N1
											ENSG00000266094	255.801	1.28859	0.325885	4.17797	2.94e-05	0.000898696	Up	RASSF5	Ras Association Domain Family Member 5
											ENSG00000187775	117.06	1.28837	0.309196	5.48433	4.15e-08	4.38e-06	Up	DNAH17	Dynein Axonemal Heavy Chain 17
											ENSG00000276161	512.893	1.28669	0.320013	4.06945	4.71e-05	0.00128979	Up	SNORA17B	small nucleolar RNA, H/ACA box 17B
											ENSG00000188368	104.597	1.284	0.305442	4.2197	2.45e-05	0.000764274	Up	PRR19	Proline Rich 19
											ENSG00000084710	508.153	1.28361	0.24911	5.15419	2.55e-07	2.07e-05	Up	EFR3B	EFR3 Homolog B
											ENSG00000182378	2294.83	1.28242	0.310598	4.15561	3.24e-05	0.00095813	Up	PLCXD1	Phosphatidylinositol Specific Phospholipase C X Domain Containing 1
											ENSG00000164619	55.5754	1.2782	0.301751	6.35501	2.08e-10	4.5e-08	Up	BMPER	BMP Binding Endothelial Regulator
											ENSG00000197993	622.144	1.27648	0.243567	5.24245	1.58e-07	1.39e-05	Up	KEL	Kell Metallo-Endopeptidase (Kell Blood Group)
											ENSG00000003249	66.2558	1.27574	0.319937	4.39953	1.08e-05	0.000415008	Up	DBNDD1	Dysbindin Domain Containing 1
											ENSG00000274585	21642.3	1.27532	0.321839	4.01853	5.86e-05	0.00152257	Up	RNU2-1	RNA, U2 Small Nuclear 1
											ENSG00000119559	1964.08	1.27525	0.26572	4.804	1.56e-06	9.16e-05	Up	C19orf25	Chromosome 19 Open Reading Frame 25
											ENSG00000102032	40.1976	1.27302	0.32684	3.97645	7e-05	0.00173169	Up	RENBP	Renin Binding Protein
											ENSG00000185507	592.308	1.27237	0.285821	4.46086	8.16e-06	0.000337707	Up	IRF7	Interferon Regulatory Factor 7
											ENSG00000188039	91.0999	1.2699	0.324712	4.14606	3.38e-05	0.000992939	Up	NWD1	NACHT And WD Repeat Domain Containing 1
											ENSG00000232187	183.198	1.26088	0.296792	4.26111	2.03e-05	0.000677912	Up	FTH1P7	Ferritin Heavy Chain 1 Pseudogene 7
											ENSG00000103254	2577.12	1.25746	0.308902	4.09382	4.24e-05	0.00118987	Up	ANTKMT	Adenine Nucleotide Translocase Lysine Methyltransferase
											ENSG00000183935	45.696	1.25437	0.324469	4.06324	4.84e-05	0.00131904	Up	HTR7P1	5-Hydroxytryptamine Receptor 7 Pseudogene 1
											ENSG00000225125	43.8136	1.25424	0.309126	4.96126	7e-07	4.66e-05	Up	RANP4	RAN Pseudogene 4
											ENSG00000259895	291.953	1.25337	0.252801	4.95962	7.06e-07	4.67e-05	Up	TEDC2-AS1	ENSG00000259895
											ENSG00000165644	652.788	1.25291	0.302352	4.16081	3.17e-05	0.000944977	Up	COMTD1	Catechol-O-Methyltransferase Domain Containing 1
											ENSG00000164776	259.678	1.25193	0.269962	4.6412	3.46e-06	0.000171724	Up	PHKG1	Phosphorylase Kinase Catalytic Subunit Gamma 1
											ENSG00000269113	270.304	1.24915	0.250443	4.98873	6.08e-07	4.09e-05	Up	TRABD2B	TraB Domain Containing 2B
											ENSG00000176531	800.394	1.24783	0.25055	4.98333	6.25e-07	4.19e-05	Up	PHLDB3	Pleckstrin Homology Like Domain Family B Member 3
											ENSG00000161610	37.1055	1.24722	0.30039	5.9621	2.49e-09	3.87e-07	Up	HCRT	Hypocretin Neuropeptide Precursor
											ENSG00000184033	155.785	1.24262	0.324472	4.07949	4.51e-05	0.00124352	Up	CTAG1B	Cancer/Testis Antigen 1B
											ENSG00000277142	104.276	1.24232	0.322883	3.89036	0.000100096	0.00227772	Up	LINC00235	Long Intergenic Non-Protein Coding RNA 235
											ENSG00000176692	147.357	1.24161	0.317437	3.94256	8.06e-05	0.00193648	Up	FOXC2	Forkhead Box C2
											ENSG00000198754	104.636	1.23971	0.311712	3.99126	6.57e-05	0.00166087	Up	OXCT2	3-Oxoacid CoA-Transferase 2
											ENSG00000184060	66.9532	1.23787	0.323706	4.07381	4.62e-05	0.00126767	Up	ADAP2	ArfGAP With Dual PH Domains 2
											ENSG00000147536	352.259	1.23584	0.322542	3.88319	0.000103093	0.00232144	Up	GINS4	GINS Complex Subunit 4
											ENSG00000197748	153.049	1.23362	0.325	3.85517	0.000115651	0.00253949	Up	CFAP43	Cilia And Flagella Associated Protein 43
											ENSG00000261987	27.9939	1.23226	0.299751	5.70441	1.17e-08	1.46e-06	Up	KYNUP1	Kynureninase Pseudogene 1
											ENSG00000204248	189.306	1.23122	0.326793	3.89729	9.73e-05	0.00223442	Up	COL11A2	Collagen Type XI Alpha 2 Chain
											ENSG00000095752	139.042	1.2309	0.299864	4.11785	3.82e-05	0.00109935	Up	IL11	Interleukin 11
											ENSG00000277925	15328.5	1.23072	0.289675	4.25812	2.06e-05	0.000684805	Up	Telomerase-vert	Vertebrate Telomerase RNA
											ENSG00000178809	278.002	1.23036	0.324939	4.01468	5.95e-05	0.00153675	Up	TRIM73	Tripartite Motif Containing 73
											ENSG00000264424	206.103	1.22988	0.282374	4.36161	1.29e-05	0.000474284	Up	MYH4	Myosin Heavy Chain 4
											ENSG00000151632	381.561	1.22891	0.32615	3.85633	0.000115102	0.00253029	Up	AKR1C2	Aldo-Keto Reductase Family 1 Member C2
											ENSG00000139351	102.353	1.22396	0.323783	4.03167	5.54e-05	0.00145043	Up	SYCP3	Synaptonemal Complex Protein 3
											ENSG00000273730	596.888	1.22101	0.31418	3.91448	9.06e-05	0.00213405	Up	5_8S_rRNA	RNA, 5.8S Ribosomal Pseudogene 8
											ENSG00000273706	80.1686	1.221	0.304713	5.42085	5.93e-08	6.1e-06	Up	LHX1	LIM Homeobox 1
											ENSG00000238961	183.442	1.21946	0.31966	4.22912	2.35e-05	0.000738929	Up	SNORA47	Small Nucleolar RNA, H/ACA Box 47
											ENSG00000235652	92.4337	1.218	0.317361	3.85993	0.000113421	0.00250467	Up	EPM2A-DT	EPM2A Divergent Transcript
											ENSG00000262188	1136.09	1.21786	0.326223	3.90735	9.33e-05	0.0021743	Up	LINC01978	Long Intergenic Non-Protein Coding RNA 1978
											ENSG00000255234	458.249	1.21744	0.31687	4.39269	1.12e-05	0.000424936	Up	CCDC90B-AS1	CCDC90B Antisense RNA 1
											ENSG00000121068	99.2651	1.21675	0.324789	3.80043	0.000144445	0.0030118	Up	TBX2	T-Box Transcription Factor 2
											ENSG00000226055	41.683	1.21309	0.317183	4.23193	2.32e-05	0.00073212	Up	PAICSP1	Phosphoribosylaminoimidazole Carboxylase, Phosphoribosylaminoimidazole Succinocarboxamide Synthetase Pseudogene 1
											ENSG00000215030	4163.09	1.20947	0.288723	4.1978	2.7e-05	0.000831378	Up	RPL13P12	Ribosomal Protein L13 Pseudogene 12
											ENSG00000076555	163.089	1.20875	0.283258	4.27138	1.94e-05	0.000652323	Up	ACACB	Acetyl-CoA Carboxylase Beta
											ENSG00000204531	82.0967	1.2032	0.311123	3.884	0.000102751	0.00232144	Up	POU5F1	POU Class 5 Homeobox 1
											ENSG00000100417	1170.42	1.20289	0.316647	3.83026	0.00012801	0.00273666	Up	PMM1	Phosphomannomutase 1
											ENSG00000137267	182.269	1.20151	0.273211	4.40043	1.08e-05	0.00041416	Up	TUBB2A	Tubulin Beta 2A Class Iia
											ENSG00000268651	117.706	1.20139	0.322684	4.00085	6.31e-05	0.00160748	Up	CTAG1A	Cancer/Testis Antigen 1A
											ENSG00000176945	91.252	1.20044	0.31145	4.59381	4.35e-06	0.00020429	Up	MUC20	Mucin 20, Cell Surface Associated
											ENSG00000267270	112.833	1.1962	0.29872	4.00753	6.14e-05	0.00157096	Up	PARD6G-AS1	PARD6G Antisense RNA 1
											ENSG00000159958	1452.28	1.19613	0.318045	3.79475	0.000147792	0.00305648	Up	TNFRSF13C	TNF Receptor Superfamily Member 13C
											ENSG00000103199	1964.25	1.19609	0.265841	4.50327	6.69e-06	0.000289622	Up	ZNF500	Zinc Finger Protein 500
											ENSG00000215908	2823.35	1.19546	0.253492	4.71865	2.37e-06	0.000127452	Up	CROCCP2	CROCC Pseudogene 2
											ENSG00000172940	76.9765	1.19494	0.325738	3.83083	0.00012771	0.00273324	Up	SLC22A13	Solute Carrier Family 22 Member 13
											ENSG00000204965	152.976	1.19465	0.302369	3.95675	7.6e-05	0.00184324	Up	PCDHA5	Protocadherin Alpha 5
											ENSG00000272989	95.3826	1.19425	0.32676	3.7462	0.000179532	0.00356368	Up	LINC02012	Long Intergenic Non-Protein Coding RNA 2012
											ENSG00000187244	476.97	1.19287	0.225837	5.28307	1.27e-07	1.18e-05	Up	BCAM	Basal Cell Adhesion Molecule (Lutheran Blood Group)
											ENSG00000255121	126.801	1.19029	0.326724	3.76863	0.000164147	0.00332625	Up	CENATAC-DT	CENATAC Divergent Transcript
											ENSG00000235313	249.679	1.18943	0.326337	3.72704	0.000193743	0.00378013	Up	HM13-IT1	HM13 Intronic Transcript 1
											ENSG00000277209	576131	1.18929	0.228492	5.20612	1.93e-07	1.66e-05	Up	RPPH1	Ribonuclease P RNA Component H1
											ENSG00000197647	158.691	1.18796	0.323117	3.72432	0.000195839	0.00381337	Up	ZNF433	Zinc Finger Protein 433
											ENSG00000224186	302.574	1.18754	0.25039	4.74489	2.09e-06	0.000116165	Up	PITX1-AS1	PITX1 Antisense RNA 1
											ENSG00000142748	35.0861	1.18443	0.297179	5.84277	5.13e-09	7.08e-07	Up	FCN3	Ficolin 3
											ENSG00000180089	200.404	1.18119	0.320787	3.71749	0.000201212	0.00389846	Up	TMEM86B	Transmembrane Protein 86B
											ENSG00000227533	279.774	1.17822	0.321795	3.70391	0.000212304	0.00406875	Up	SLC2A1-DT	SLC2A1 Divergent Transcript
											ENSG00000255774	93.6871	1.1781	0.326806	3.7079	0.000208986	0.00401704	Up	LINC02747	Long Intergenic Non-Protein Coding RNA 2747
											ENSG00000228300	1425.44	1.17799	0.254077	4.63919	3.5e-06	0.000172955	Up	FAM174C	Family With Sequence Similarity 174 Member C
											ENSG00000278598	85.525	1.17328	0.3169	4.13699	3.52e-05	0.0010237	Up	MIR6775	MicroRNA 6775
											ENSG00000058453	935.276	1.16995	0.258335	4.53195	5.84e-06	0.000256366	Up	CROCC	Ciliary Rootlet Coiled-Coil, Rootletin
											ENSG00000145214	2103.05	1.16992	0.265507	4.41012	1.03e-05	0.000402336	Up	DGKQ	Diacylglycerol Kinase Theta
											ENSG00000134955	96.63	1.1657	0.326777	3.65364	0.00025855	0.0047089	Up	SLC37A2	Solute Carrier Family 37 Member 2
											ENSG00000181896	1892.36	1.16141	0.321882	3.65024	0.000261991	0.0047582	Up	ZNF101	Zinc Finger Protein 101
											ENSG00000229180	6176.56	1.15825	0.315496	3.69712	0.000218057	0.00415442	Up	RABGEF1P1	RABGEF1 Pseudogene 1
											ENSG00000271335	363.622	1.15731	0.309498	3.75803	0.000171255	0.00343802	Up	CCNY-AS1	CCNY Antisense RNA 1
											ENSG00000169896	560.466	1.15725	0.272711	4.24556	2.18e-05	0.000703866	Up	ITGAM	Integrin Subunit Alpha M
											ENSG00000159713	98.5235	1.15453	0.32651	3.61058	0.000305513	0.00531992	Up	TPPP3	Tubulin Polymerization Promoting Protein Family Member 3
											ENSG00000102935	102.081	1.15362	0.325731	3.59902	0.000319414	0.00547369	Up	ZNF423	Zinc Finger Protein 423
											ENSG00000182154	1531.45	1.15358	0.282037	4.09639	4.2e-05	0.00117844	Up	MRPL41	Mitochondrial Ribosomal Protein L41
											ENSG00000105321	2183.98	1.15353	0.202335	5.7017	1.19e-08	1.48e-06	Up	CCDC9	Coiled-Coil Domain Containing 9
											ENSG00000231113	153.844	1.15121	0.295766	3.9018	9.55e-05	0.00220626	Up	LINC02976	Long Intergenic Non-Protein Coding RNA 2976
											ENSG00000273587	115.428	1.15042	0.313082	4.24672	2.17e-05	0.000702584	Up	SNORA78	Small Nucleolar RNA, H/ACA Box 78
											ENSG00000099364	5535.23	1.14811	0.31934	3.62807	0.000285548	0.00508621	Up	FBXL19	F-Box And Leucine Rich Repeat Protein 19
											ENSG00000251791	1922.1	1.14614	0.24156	4.74655	2.07e-06	0.000115876	Up	SCARNA6	Small Cajal Body-Specific RNA 6
											ENSG00000162576	49.6657	1.14608	0.294993	6.10458	1.03e-09	1.79e-07	Up	MXRA8	Matrix Remodeling Associated 8
											ENSG00000237037	348.188	1.14503	0.283361	4.04727	5.18e-05	0.00137756	Up	NDUFA6-DT	NDUFA6 Divergent Transcript
											ENSG00000131471	252.758	1.14475	0.274178	4.17984	2.92e-05	0.00089274	Up	AOC3	Amine Oxidase Copper Containing 3
											ENSG00000128309	6274.27	1.14367	0.318335	3.62269	0.000291551	0.00516944	Up	MPST	Mercaptopyruvate Sulfurtransferase
											ENSG00000274012	1.58396e+06	1.14202	0.242209	4.71661	2.4e-06	0.000128382	Up	RN7SL2	RNA Component Of Signal Recognition Particle 7SL2
											ENSG00000184414	430.294	1.14182	0.310672	3.69433	0.000220466	0.00418825	Up	IRS3P	Insulin Receptor Substrate 3, Pseudogene
											ENSG00000177595	1773.25	1.14176	0.306682	3.7385	0.000185118	0.00364848	Up	PIDD1	P53-Induced Death Domain Protein 1
											ENSG00000276840	114.182	1.1416	0.310212	3.68973	0.000224488	0.00424778	Up	PMS2P13	PMS1 Homolog 2, Mismatch Repair System Component Pseudogene 13
											ENSG00000267322	1317.17	1.14072	0.307695	3.72371	0.000196319	0.00381889	Up	SNHG22	Small Nucleolar RNA Host Gene 22
											ENSG00000104899	886.232	1.14005	0.322402	3.57768	0.000346656	0.00582244	Up	AMH	Anti-Mullerian Hormone
											ENSG00000123360	101.721	1.13975	0.326574	3.59982	0.000318432	0.00546651	Up	PDE1B	Phosphodiesterase 1B
											ENSG00000223935	194.596	1.13531	0.321366	3.56915	0.000358136	0.00596372	Up	LGALSL-DT	LGALSL Divergent Transcript
											ENSG00000166126	2209.68	1.13244	0.299083	3.79721	0.000146334	0.00303693	Up	AMN	Amnion Associated Transmembrane Protein
											ENSG00000181392	130.689	1.13063	0.274574	4.11697	3.84e-05	0.00110063	Up	SYNE4	Spectrin Repeat Containing Nuclear Envelope Family Member 4
											ENSG00000121281	822.08	1.13029	0.212267	5.32449	1.01e-07	9.79e-06	Up	ADCY7	Adenylate Cyclase 7
											ENSG00000182253	50.2623	1.12823	0.293968	6.0995	1.06e-09	1.81e-07	Up	SYNM	Synemin
											ENSG00000249855	1518.01	1.12775	0.315029	3.60327	0.00031424	0.00542812	Up	EEF1A1P19	Eukaryotic Translation Elongation Factor 1 Alpha 1 Pseudogene 19
											ENSG00000146540	4941.59	1.12711	0.273714	4.12209	3.75e-05	0.0010841	Up	C7orf50	Chromosome 7 Open Reading Frame 50
											ENSG00000028277	266.104	1.12501	0.291222	3.87073	0.00010851	0.00242377	Up	POU2F2	POU Class 2 Homeobox 2
											ENSG00000251666	279.979	1.12458	0.326831	3.53089	0.000414172	0.00667468	Up	ZNF346-IT1	ZNF346 Intronic Transcript 1
											ENSG00000124557	91.2321	1.12276	0.317566	3.8862	0.000101827	0.00230899	Up	BTN1A1	Butyrophilin Subfamily 1 Member A1
											ENSG00000212232	68644.4	1.1221	0.307643	3.66268	0.000249594	0.00459314	Up	SNORD17	Small Nucleolar RNA, C/D Box 17
											ENSG00000214189	344.136	1.12135	0.324736	3.50457	0.000457343	0.00720921	Up	ZNF788P	Zinc Finger Family Member 788, Pseudogene
											ENSG00000202538	628.722	1.12111	0.317839	3.55512	0.000377806	0.00622195	Up	RNU4-2	RNA, U4 Small Nuclear 2
											ENSG00000207445	5843.93	1.119	0.30333	3.70152	0.000214315	0.00410324	Up	SNORD15B	Small Nucleolar RNA, C/D Box 15B
											ENSG00000206597	4917.23	1.11441	0.323479	3.48859	0.000485581	0.00748318	Up	SNORA57	Small Nucleolar RNA, H/ACA Box 57
											ENSG00000196739	1043.52	1.11296	0.263538	4.2264	2.37e-05	0.000743097	Up	COL27A1	Collagen Type XXVII Alpha 1 Chain
											ENSG00000272695	188.432	1.11255	0.326817	3.48876	0.000485273	0.00748318	Up	GAS6-DT	GAS6 Divergent Transcript
											ENSG00000250120	865.021	1.11133	0.225025	4.93973	7.82e-07	5.12e-05	Up	PCDHA10	Protocadherin Alpha 10
											ENSG00000064687	654.434	1.1107	0.263549	4.21756	2.47e-05	0.000770339	Up	ABCA7	ATP Binding Cassette Subfamily A Member 7
											ENSG00000119681	100.43	1.10831	0.302015	4.79902	1.59e-06	9.25e-05	Up	LTBP2	Latent Transforming Growth Factor Beta Binding Protein 2
											ENSG00000212993	174.083	1.10565	0.321734	3.67386	0.00023891	0.00443857	Up	POU5F1B	POU Class 5 Homeobox 1B
											ENSG00000201428	1596.39	1.10329	0.326191	3.44679	0.00056728	0.00838324	Up	RN7SKP71	RN7SK Pseudogene 71
											ENSG00000215018	396.205	1.10316	0.3041	3.64041	0.000272205	0.00489793	Up	COL28A1	Collagen Type XXVIII Alpha 1 Chain
											ENSG00000155428	100.636	1.10295	0.32645	3.48594	0.000490402	0.00755149	Up	TRIM74	Tripartite Motif Containing 74
											ENSG00000130649	51.3089	1.10264	0.32633	3.43341	0.000596032	0.00869652	Up	CYP2E1	Cytochrome P450 Family 2 Subfamily E Member 1
											ENSG00000203896	616.327	1.10259	0.258319	4.26924	1.96e-05	0.00065716	Up	LIME1	Lck Interacting Transmembrane Adaptor 1
											ENSG00000182534	119.404	1.10052	0.300161	4.95989	7.05e-07	4.67e-05	Up	MXRA7	Matrix Remodeling Associated 7
											ENSG00000180730	32.8149	1.09897	0.292292	5.68606	1.3e-08	1.61e-06	Up	SHISA2	Shisa Family Member 2
											ENSG00000118707	1247.39	1.09805	0.255766	4.29468	1.75e-05	0.000598783	Up	TGIF2	TGFB Induced Factor Homeobox 2
											ENSG00000008735	175.477	1.0978	0.317681	3.48082	0.000499873	0.00762722	Up	MAPK8IP2	Mitogen-Activated Protein Kinase 8 Interacting Protein 2
											ENSG00000010310	73.9621	1.09358	0.297271	5.17757	2.25e-07	1.87e-05	Up	GIPR	Gastric Inhibitory Polypeptide Receptor
											ENSG00000154358	479.202	1.09333	0.30215	3.63017	0.000283231	0.00505807	Up	OBSCN	Obscurin, Cytoskeletal Calmodulin And Titin-Interacting RhoGEF
											ENSG00000104808	135.196	1.09306	0.317793	3.46429	0.000531632	0.00799011	Up	DHDH	Dihydrodiol Dehydrogenase
											ENSG00000196689	286.842	1.0926	0.244188	4.47429	7.67e-06	0.000323885	Up	TRPV1	Transient Receptor Potential Cation Channel Subfamily V Member 1
											ENSG00000172403	92.6213	1.09216	0.321852	3.42499	0.000614829	0.00888987	Up	SYNPO2	Synaptopodin 2
											ENSG00000107872	964.286	1.09155	0.31972	3.4433	0.00057466	0.00845372	Up	FBXL15	F-Box And Leucine Rich Repeat Protein 15
											ENSG00000230068	769.309	1.09064	0.325559	3.491	0.000481215	0.00743951	Up	CDC42-IT1	CDC42 Intronic Transcript 1
											ENSG00000171119	91.7401	1.08845	0.325499	3.3831	0.000716731	0.0098572	Up	NRTN	Neurturin
											ENSG00000234912	2115.24	1.08799	0.243672	4.46647	7.95e-06	0.000333047	Up	SNHG20	Small Nucleolar RNA Host Gene 20
											ENSG00000111452	216.552	1.08748	0.286669	3.79721	0.000146331	0.00303693	Up	ADGRD1	Adhesion G Protein-Coupled Receptor D1
											ENSG00000175602	1856.36	1.08705	0.311246	3.50953	0.0004489	0.0071096	Up	CCDC85B	Coiled-Coil Domain Containing 85B
											ENSG00000176428	152.302	1.08672	0.295957	3.67386	0.000238909	0.00443857	Up	VPS37D	VPS37D Subunit Of ESCRT-I
											ENSG00000259804	130.841	1.08551	0.30735	3.5459	0.000391269	0.00637345	Up	CTCF-DT	CTCF Divergent Transcript
											ENSG00000272568	36.565	1.08536	0.291439	5.7595	8.44e-09	1.09e-06	Up	CPVL-AS2	CPVL Antisense RNA 2
											ENSG00000278771	2805.13	1.08522	0.161942	6.70131	2.07e-11	5.5e-09	Up	RN7SL3	RNA Component Of Signal Recognition Particle 7SL3
											ENSG00000152689	221.904	1.08475	0.244694	4.4338	9.26e-06	0.000372799	Up	RASGRP3	RAS Guanyl Releasing Protein 3
											ENSG00000238259	171.058	1.08465	0.326593	3.38903	0.000701406	0.00974298	Up	PHF5GP	PHD Finger Protein 5G Pseudogene
											ENSG00000233328	672.871	1.08343	0.324645	3.38347	0.000715754	0.0098572	Up	PFN1P1	Profilin 1 Pseudogene 1
											ENSG00000250067	778.129	1.08238	0.274622	3.94533	7.97e-05	0.00192139	Up	YJEFN3	YjeF N-Terminal Domain Containing 3
											ENSG00000181029	549.41	1.08231	0.309046	3.51624	0.0004377	0.00697198	Up	TRAPPC5	Trafficking Protein Particle Complex Subunit 5
											ENSG00000100060	93.0549	1.08126	0.314352	3.45316	0.000554063	0.00824435	Up	MFNG	MFNG O-Fucosylpeptide 3-Beta-N-Acetylglucosaminyltransferase
											ENSG00000250731	395.321	1.08016	0.22147	4.87834	1.07e-06	6.68e-05	Up	TPM3P6	Tropomyosin 3 Pseudogene 6
											ENSG00000163050	6274.72	1.07955	0.178431	6.05046	1.44e-09	2.4e-07	Up	COQ8A	Coenzyme Q8A
											ENSG00000189350	29.6246	1.07808	0.326201	3.38101	0.000722212	0.00991618	Up	TOGARAM2	TOG Array Regulator Of Axonemal Microtubules 2
											ENSG00000180902	1823.5	1.07765	0.262114	4.11406	3.89e-05	0.001107	Up	D2HGDH	D-2-Hydroxyglutarate Dehydrogenase
											ENSG00000275395	373.98	1.07701	0.319155	3.65791	0.000254281	0.00466615	Up	FCGBP	Fc Gamma Binding Protein
											ENSG00000275074	314.971	1.07433	0.238935	4.49726	6.88e-06	0.000294638	Up	NUDT18	Nudix Hydrolase 18
											ENSG00000163975	496.571	1.07421	0.307773	3.50397	0.000458369	0.00721255	Up	MELTF	Melanotransferrin
											ENSG00000215915	84.626	1.07379	0.324429	3.44766	0.000565465	0.00836915	Up	ATAD3C	ATPase Family AAA Domain Containing 3C
											ENSG00000232434	811.938	1.07156	0.221336	4.84241	1.28e-06	7.77e-05	Up	AJM1	Apical Junction Component 1 Homolog
											ENSG00000184709	487.03	1.07098	0.290467	3.69432	0.00022048	0.00418825	Up	LRRC26	Leucine Rich Repeat Containing 26
											ENSG00000156521	2354.95	1.07013	0.285507	3.75377	0.000174196	0.00347551	Up	TYSND1	Trypsin Like Peroxisomal Matrix Peptidase 1
											ENSG00000114656	66.4466	1.0677	0.32644	3.32407	0.000887143	0.0114779	Up	CFAP92	Cilia And Flagella Associated Protein 92 (Putative)
											ENSG00000214110	414.25	1.06712	0.322565	3.5064	0.000454218	0.00717045	Up	LDHAP4	Lactate Dehydrogenase A Pseudogene 4
											ENSG00000196456	1504.8	1.06433	0.281641	3.78388	0.000154399	0.00315173	Up	ZNF775	Zinc Finger Protein 775
											ENSG00000264940	2236.72	1.06382	0.325063	3.319	0.000903412	0.0116342	Up	SNORD3C	Small Nucleolar RNA, C/D Box 3C
											ENSG00000188818	307.938	1.06299	0.307567	3.46959	0.000521255	0.00788719	Up	ZDHHC11	Zinc Finger DHHC-Type Containing 11
											ENSG00000120948	6713.33	1.06153	0.240333	4.41821	9.95e-06	0.000393898	Up	TARDBP	TAR DNA Binding Protein
											ENSG00000250420	167.572	1.06085	0.313374	3.40321	0.000665999	0.0094332	Up	AACSP1	Acetoacetyl-CoA Synthetase Pseudogene 1
											ENSG00000141933	1110.42	1.05977	0.288295	3.68222	0.000231216	0.00434127	Up	TPGS1	Tubulin Polyglutamylase Complex Subunit 1
											ENSG00000235908	112.519	1.05908	0.308319	3.441	0.000579564	0.00850951	Up	RHOA-IT1	RHOA Intronic Transcript 1
											ENSG00000112514	1305	1.05721	0.318945	3.33966	0.000838806	0.0110062	Up	CUTA	CutA Divalent Cation Tolerance Homolog
											ENSG00000247982	441.438	1.05585	0.269388	3.92282	8.75e-05	0.00207658	Up	LINC00926	Long Intergenic Non-Protein Coding RNA 926
											ENSG00000007520	1861.79	1.05266	0.242494	4.34249	1.41e-05	0.000507925	Up	TSR3	TSR3 Ribosome Maturation Factor
											ENSG00000205309	380.232	1.05176	0.245008	4.29388	1.76e-05	0.000599632	Up	NT5M	5',3'-Nucleotidase, Mitochondrial
											ENSG00000185347	2318.82	1.05162	0.316119	3.34689	0.000817251	0.0108186	Up	TEDC1	Tubulin Epsilon And Delta Complex 1
											ENSG00000281000	1612.24	1.0511	0.312483	3.38012	0.000724536	0.00991618	Up	SNORD3D	U3-4 small nucleolar RNA
											ENSG00000204060	356.058	1.05098	0.326084	3.33396	0.000856176	0.011159	Up	FOXO6	Forkhead Box O6
											ENSG00000279718	603.755	1.04978	0.318151	3.32299	0.000890582	0.0115148	Up	SNX18P12	Sorting Nexin 18 Pseudogene 12
											ENSG00000118046	5161.11	1.04864	0.225486	4.65139	3.3e-06	0.000165559	Up	STK11	Serine/Threonine Kinase 11
											ENSG00000163945	3351.56	1.04678	0.228206	4.58796	4.48e-06	0.000207955	Up	UVSSA	UV Stimulated Scaffold Protein A
											ENSG00000233956	62.8579	1.04494	0.310277	3.37569	0.000736315	0.0100272	Up	BTF3P6	Basic Transcription Factor 3 Pseudogene 6
											ENSG00000267742	99.6745	1.04364	0.326301	3.29725	0.000976379	0.012236	Up	SINHCAFP2	SINHCAF Pseudogene 2
											ENSG00000129355	281.051	1.04347	0.279791	3.73324	0.000189036	0.0037069	Up	CDKN2D	Cyclin Dependent Kinase Inhibitor 2D
											ENSG00000125652	1054.21	1.04323	0.250992	4.15859	3.2e-05	0.000951492	Up	ALKBH7	AlkB Homolog 7
											ENSG00000173825	179.486	1.04195	0.326298	3.24745	0.00116446	0.0138403	Up	TIGD3	Tigger Transposable Element Derived 3
											ENSG00000260233	244.055	1.04072	0.257236	4.04841	5.16e-05	0.00137273	Up	ZNRD2-DT	ZNRD2 Divergent Transcript
											ENSG00000146555	245.876	1.03995	0.307353	3.396	0.000683776	0.0095527	Up	SDK1	Sidekick Cell Adhesion Molecule 1
											ENSG00000182196	852.118	1.03991	0.319745	3.27769	0.0010466	0.0128563	Up	ARL6IP4	ADP Ribosylation Factor Like GTPase 6 Interacting Protein 4
											ENSG00000095906	2983.92	1.03886	0.288031	3.61228	0.000303517	0.0052951	Up	NUBP2	NUBP Iron-Sulfur Cluster Assembly Factor 2, Cytosolic
											ENSG00000123179	2662.92	1.03791	0.282851	3.67402	0.000238766	0.00443857	Up	EBPL	EBP Like
											ENSG00000188186	1253.03	1.03692	0.298528	3.4819	0.000497864	0.00762722	Up	LAMTOR4	Late Endosomal/Lysosomal Adaptor, MAPK And MTOR Activator 4
											ENSG00000223551	104.307	1.03636	0.322308	3.24573	0.0011715	0.0138816	Up	TMSB4XP4	TMSB4X Pseudogene 4
											ENSG00000179698	432.294	1.03618	0.314857	3.30963	0.000934208	0.0119147	Up	WDR97	WD Repeat Domain 97
											ENSG00000183196	104.924	1.03511	0.290508	5.74081	9.42e-09	1.2e-06	Up	CHST6	Carbohydrate Sulfotransferase 6
											ENSG00000213347	355.167	1.03473	0.265375	3.90136	9.57e-05	0.00220723	Up	MXD3	MAX Dimerization Protein 3
											ENSG00000140839	238.5	1.03303	0.24399	4.23422	2.29e-05	0.000728254	Up	CLEC18B	C-Type Lectin Domain Family 18 Member B
											ENSG00000214021	879.76	1.03269	0.269922	3.82937	0.00012847	0.00274347	Up	TTLL3	Tubulin Tyrosine Ligase Like 3
											ENSG00000199266	74.1275	1.03161	0.317686	3.50408	0.000458194	0.00721255	Up	SNORA60	Small Nucleolar RNA, H/ACA Box 60
											ENSG00000180891	3801.13	1.02534	0.242571	4.2283	2.35e-05	0.000739229	Up	CUEDC1	CUE Domain Containing 1
											ENSG00000272701	165.271	1.02481	0.256704	3.9917	6.56e-05	0.00165997	Up	MESTIT1	MEST Intronic Transcript 1, Antisense RNA
											ENSG00000175756	1471.51	1.02448	0.245981	4.1663	3.1e-05	0.000926059	Up	AURKAIP1	Aurora Kinase A Interacting Protein 1
											ENSG00000276168	2.4579e+06	1.02437	0.216066	4.7415	2.12e-06	0.000117458	Up	RN7SL1	RNA Component Of Signal Recognition Particle 7SL1
											ENSG00000019144	104.674	1.02431	0.303037	4.1096	3.96e-05	0.00112275	Up	PHLDB1	Pleckstrin Homology Like Domain Family B Member 1
											ENSG00000134905	3756.43	1.02431	0.212212	4.82742	1.38e-06	8.27e-05	Up	CARS2	Cysteinyl-TRNA Synthetase 2, Mitochondrial
											ENSG00000199293	7285.31	1.02427	0.309754	3.31967	0.000901252	0.0116164	Up	SNORA21	Small Nucleolar RNA, H/ACA Box 21
											ENSG00000167969	5600.02	1.02189	0.295612	3.46376	0.000532677	0.00799963	Up	ECI1	Enoyl-CoA Delta Isomerase 1
											ENSG00000204514	608.084	1.0215	0.304584	3.36431	0.000767357	0.0103341	Up	ZNF814	Zinc Finger Protein 814
											ENSG00000189056	28.4523	1.02082	0.325241	3.21981	0.00128275	0.0148027	Up	RELN	Reelin
											ENSG00000205795	195.804	1.02077	0.266584	3.83198	0.000127115	0.00272351	Up	CYS1	Cystin 1
											ENSG00000075275	2098.36	1.0204	0.206638	4.93868	7.87e-07	5.13e-05	Up	CELSR1	Cadherin EGF LAG Seven-Pass G-Type Receptor 1
											ENSG00000166503	31.077	1.02033	0.28721	5.53575	3.1e-08	3.4e-06	Up	HDGFL3	HDGF Like 3
											ENSG00000197653	82.1256	1.02028	0.315185	3.52948	0.000416372	0.00668708	Up	DNAH10	Dynein Axonemal Heavy Chain 10
											ENSG00000132688	42.0723	1.019	0.287104	5.79265	6.93e-09	9.16e-07	Up	NES	Nestin
											ENSG00000165886	324.378	1.01878	0.290982	3.50753	0.000452281	0.00715148	Up	UBTD1	Ubiquitin Domain Containing 1
											ENSG00000184900	1654.89	1.01863	0.321977	3.19134	0.00141612	0.0159719	Up	SUMO3	Small Ubiquitin Like Modifier 3
											ENSG00000104866	3933.14	1.01852	0.238681	4.26844	1.97e-05	0.000657277	Up	PPP1R37	Protein Phosphatase 1 Regulatory Subunit 37
											ENSG00000142444	1323.89	1.01847	0.299667	3.407	0.000656805	0.00934636	Up	TIMM29	Translocase Of Inner Mitochondrial Membrane 29
											ENSG00000266569	37.4404	1.01757	0.317893	3.42	0.000626219	0.00900764	Up	RN7SL377P	RNA, 7SL, Cytoplasmic 377, Pseudogene
											ENSG00000223547	2135.89	1.01693	0.256855	3.96122	7.46e-05	0.00181818	Up	ZNF844	Zinc Finger Protein 844
											ENSG00000187187	79.9946	1.01629	0.322687	3.29742	0.000975771	0.012236	Up	ZNF546	Zinc Finger Protein 546
											ENSG00000187650	225.442	1.01546	0.322623	3.17825	0.00148169	0.016463	Up	VMAC	Vimentin Type Intermediate Filament Associated Coiled-Coil Protein
											ENSG00000167674	3578.67	1.01503	0.270089	3.76099	0.00016924	0.00340607	Up	HDGFL2	HDGF Like 2
											ENSG00000132563	62.1909	1.01338	0.28671	6.12318	9.17e-10	1.62e-07	Up	REEP2	Receptor Accessory Protein 2
											ENSG00000129990	52.8812	1.01048	0.288843	5.22513	1.74e-07	1.51e-05	Up	SYT5	Synaptotagmin 5
											ENSG00000179406	1211.24	1.0084	0.202147	4.98863	6.08e-07	4.09e-05	Up	LINC00174	Long Intergenic Non-Protein Coding RNA 174
											ENSG00000107281	4680.02	1.00825	0.253163	3.98427	6.77e-05	0.00169946	Up	NPDC1	Neural Proliferation, Differentiation And Control 1
											ENSG00000168071	73.124	1.00801	0.319113	3.37262	0.000744573	0.0101007	Up	CCDC88B	Coiled-Coil Domain Containing 88B
											ENSG00000105339	789.463	1.0057	0.181323	5.54696	2.91e-08	3.21e-06	Up	DENND3	DENN Domain Containing 3
											ENSG00000100867	133.489	1.00554	0.292408	3.43999	0.000581741	0.00853205	Up	DHRS2	Dehydrogenase/Reductase 2
											ENSG00000007516	69.4631	1.00553	0.308991	3.68466	0.000229006	0.00431228	Up	BAIAP3	BAI1 Associated Protein 3
											ENSG00000165424	58.5959	1.00526	0.326589	3.12301	0.00179014	0.0187058	Up	ZCCHC24	Zinc Finger CCHC-Type Containing 24
											ENSG00000171208	174.965	1.00464	0.294955	4.65914	3.18e-06	0.00016111	Up	NETO2	Neuropilin And Tolloid Like 2
											ENSG00000221716	119.92	1.00429	0.326633	3.12758	0.0017625	0.0185392	Up	SNORA11	Small Nucleolar RNA, H/ACA Box 11
											ENSG00000230366	70.1	1.0041	0.321046	3.30305	0.000956391	0.0120842	Up	DSCR9	Down Syndrome Critical Region 9
											ENSG00000185615	140.473	1.00382	0.293458	3.42455	0.000615825	0.00889016	Up	PDIA2	Protein Disulfide Isomerase Family A Member 2
											ENSG00000074181	1969.98	1.00361	0.258615	3.8828	0.000103261	0.00232161	Up	NOTCH3	Notch Receptor 3
											ENSG00000148803	169.723	1.00191	0.309012	3.2543	0.00113671	0.0136272	Up	FUOM	Fucose Mutarotase
											ENSG00000275198	560.76	1.00186	0.308252	3.26222	0.00110543	0.0133544	Up	LINC02960	Long Intergenic Non-Protein Coding RNA 2960
											ENSG00000126266	33.4206	1.00153	0.285899	5.57504	2.47e-08	2.82e-06	Up	FFAR1	Free Fatty Acid Receptor 1
											ENSG00000163141	251.037	1.00134	0.316446	3.43841	0.000585147	0.00856907	Up	BNIPL	BCL2 Interacting Protein Like
											ENSG00000160113	5000.42	1.00011	0.292494	3.425	0.000614796	0.00888987	Up	NR2F6	Nuclear Receptor Subfamily 2 Group F Member 6
											ENSG00000147883	4946.3	-1.00327	0.172851	-5.80359	6.49e-09	8.76e-07	Down	CDKN2B	Cyclin Dependent Kinase Inhibitor 2B
											ENSG00000101966	4527.54	-1.00454	0.324708	-3.1302	0.00174686	0.0184218	Down	XIAP	X-Linked Inhibitor Of Apoptosis
											ENSG00000167074	654.827	-1.00612	0.299887	-3.36462	0.000766494	0.0103296	Down	TEF	TEF Transcription Factor, PAR BZIP Family Member
											ENSG00000280623	124.46	-1.00851	0.326779	-3.16262	0.00156355	0.0171373	Down	PCAT14	Prostate Cancer Associated Transcript 14
											ENSG00000090382	78574.8	-1.01608	0.15567	-6.52715	6.7e-11	1.61e-08	Down	LYZ	Lysozyme
											ENSG00000172955	2027.97	-1.02032	0.170489	-5.98369	2.18e-09	3.47e-07	Down	ADH6	Alcohol Dehydrogenase 6 (Class V)
											ENSG00000247627	197.968	-1.02576	0.326601	-3.21044	0.00132532	0.0151947	Down	MTND4P12	MT-ND4 Pseudogene 12
											ENSG00000163818	2082.39	-1.02665	0.253967	-4.04243	5.29e-05	0.00139863	Down	LZTFL1	Leucine Zipper Transcription Factor Like 1
											ENSG00000198099	242.692	-1.03226	0.242755	-4.24854	2.15e-05	0.00070158	Down	ADH4	Alcohol Dehydrogenase 4 (Class II), Pi Polypeptide
											ENSG00000158985	7425.06	-1.03368	0.298437	-3.47152	0.000517525	0.00785095	Down	CDC42SE2	CDC42 Small Effector 2
											ENSG00000141469	18111.8	-1.03405	0.229385	-4.50852	6.53e-06	0.00028381	Down	SLC14A1	Solute Carrier Family 14 Member 1 (Kidd Blood Group)
											ENSG00000163513	27024.4	-1.0344	0.220174	-4.69855	2.62e-06	0.000137547	Down	TGFBR2	Transforming Growth Factor Beta Receptor 2
											ENSG00000173467	2700.19	-1.03591	0.164789	-6.28493	3.28e-10	6.64e-08	Down	AGR3	Anterior Gradient 3, Protein Disulphide Isomerase Family Member
											ENSG00000139292	4938.63	-1.03809	0.25614	-4.05395	5.04e-05	0.00135358	Down	LGR5	Leucine Rich Repeat Containing G Protein-Coupled Receptor 5
											ENSG00000272398	25825	-1.03995	0.252183	-4.1253	3.7e-05	0.0010707	Down	CD24	CD24 Molecule
											ENSG00000162694	1058.93	-1.04322	0.317137	-3.30689	0.000943363	0.0119663	Down	EXTL2	Exostosin Like Glycosyltransferase 2
											ENSG00000242574	160.65	-1.04636	0.282673	-3.69103	0.000223351	0.00423866	Down	HLA-DMB	Major Histocompatibility Complex, Class II, DM Beta
											ENSG00000213492	157.06	-1.05234	0.323214	-3.27773	0.00104647	0.0128563	Down	NT5C3AP1	NT5C3A Pseudogene 1
											ENSG00000151490	11281.1	-1.05445	0.245499	-4.29614	1.74e-05	0.000596704	Down	PTPRO	Protein Tyrosine Phosphatase Receptor Type O
											ENSG00000137033	1227.82	-1.06391	0.325131	-3.31568	0.000914202	0.0117343	Down	IL33	Interleukin 33
											ENSG00000116815	3138.25	-1.06797	0.297285	-3.5995	0.000318833	0.00546857	Down	CD58	CD58 Molecule
											ENSG00000023445	7424.91	-1.07217	0.263169	-4.07606	4.58e-05	0.00125901	Down	BIRC3	Baculoviral IAP Repeat Containing 3
											ENSG00000176055	1184.98	-1.07689	0.276551	-3.89486	9.83e-05	0.00224895	Down	MBLAC2	Metallo-Beta-Lactamase Domain Containing 2
											ENSG00000111261	3352.18	-1.08181	0.242074	-4.46963	7.84e-06	0.000329492	Down	MANSC1	MANSC Domain Containing 1
											ENSG00000065518	2274.61	-1.08239	0.301011	-3.60423	0.000313077	0.00541284	Down	NDUFB4	NADH:Ubiquinone Oxidoreductase Subunit B4
											ENSG00000095951	2626.73	-1.08431	0.288529	-3.76298	0.000167901	0.00339111	Down	HIVEP1	HIVEP Zinc Finger 1
											ENSG00000124429	10577.8	-1.08435	0.286916	-3.78475	0.000153862	0.00314652	Down	POF1B	POF1B Actin Binding Protein
											ENSG00000165943	1295.13	-1.09034	0.238162	-4.57934	4.66e-06	0.000213607	Down	MOAP1	Modulator Of Apoptosis 1
											ENSG00000092847	6656.95	-1.09239	0.125487	-8.70467	3.19e-18	2.73e-15	Down	AGO1	Argonaute RISC Component 1
											ENSG00000186063	3520.77	-1.0965	0.298349	-3.68374	0.00022984	0.0043238	Down	AIDA	Axin Interactor, Dorsalization Associated
											ENSG00000257743	25911.8	-1.10175	0.270277	-4.07963	4.51e-05	0.00124352	Down	MGAM2	Maltase-Glucoamylase 2 (Putative)
											ENSG00000237973	54139.8	-1.10377	0.31247	-3.55099	0.000383786	0.00629376	Down	MTCO1P12	MT-CO1 Pseudogene 12
											ENSG00000246898	354.996	-1.10388	0.236785	-4.6543	3.25e-06	0.000164517	Down	LINC00920	Long Intergenic Non-Protein Coding RNA 920
											ENSG00000175164	9956.47	-1.10471	0.259402	-4.26077	2.04e-05	0.000677912	Down	ABO	ABO, Alpha 1-3-N-Acetylgalactosaminyltransferase And Alpha 1-3-Galactosyltransferase
											ENSG00000171195	95.7643	-1.13519	0.299975	-5.15485	2.54e-07	2.07e-05	Down	MUC7	Mucin 7, Secreted
											ENSG00000140319	5679.04	-1.13625	0.191057	-5.94707	2.73e-09	4.18e-07	Down	SRP14	Signal Recognition Particle 14
											ENSG00000239557	102.646	-1.14273	0.289987	-3.92618	8.63e-05	0.00205533	Down	PPP2R5CP	Protein Phosphatase 2 Regulatory Subunit B'Gamma Pseudogene
											ENSG00000163347	8376.28	-1.14591	0.245788	-4.66343	3.11e-06	0.000159545	Down	CLDN1	Claudin 1
											ENSG00000185716	2612.68	-1.15112	0.249358	-4.61823	3.87e-06	0.000184342	Down	MOSMO	Modulator Of Smoothened
											ENSG00000101888	1336.48	-1.15283	0.269676	-4.27566	1.91e-05	0.000643988	Down	NXT2	Nuclear Transport Factor 2 Like Export Factor 2
											ENSG00000228623	926.81	-1.16122	0.289577	-4.01326	5.99e-05	0.00154142	Down	ZNF883	Zinc Finger Protein 883
											ENSG00000174021	6313.69	-1.16735	0.212965	-5.48132	4.22e-08	4.41e-06	Down	GNG5	G Protein Subunit Gamma 5
											ENSG00000198804	1.97986e+06	-1.19947	0.323842	-3.76088	0.000169313	0.00340607	Down	MT-CO1	Mitochondrially Encoded Cytochrome C Oxidase I
											ENSG00000164040	1524.62	-1.20651	0.259495	-4.65197	3.29e-06	0.000165526	Down	PGRMC2	Progesterone Receptor Membrane Component 2
											ENSG00000210154	2193.45	-1.21582	0.239037	-5.08581	3.66e-07	2.74e-05	Down	MT-TD	Mitochondrially Encoded TRNA-Asp (GAU/C)
											ENSG00000132911	6897.66	-1.21608	0.192055	-6.3315	2.43e-10	5.12e-08	Down	NMUR2	Neuromedin U Receptor 2
											ENSG00000168955	613.739	-1.22201	0.210665	-5.79604	6.79e-09	9.04e-07	Down	TM4SF20	Transmembrane 4 L Six Family Member 20
											ENSG00000227403	355.7	-1.24562	0.267986	-4.64176	3.45e-06	0.000171696	Down	LINC01806	Long Intergenic Non-Protein Coding RNA 1806
											ENSG00000210156	1078.36	-1.26705	0.305302	-4.17069	3.04e-05	0.000915734	Down	MT-TK	Mitochondrially Encoded TRNA-Lys (AAA/G)
											ENSG00000228097	40.019	-1.26997	0.317789	-4.32985	1.49e-05	0.000530142	Down	MTATP6P11	MT-ATP6 Pseudogene 11
											ENSG00000163191	11886	-1.27588	0.207535	-6.14801	7.85e-10	1.44e-07	Down	S100A11	S100 Calcium Binding Protein A11
											ENSG00000198712	419313	-1.28329	0.299778	-4.29685	1.73e-05	0.000595851	Down	MT-CO2	Mitochondrially Encoded Cytochrome C Oxidase II
											ENSG00000227488	129.859	-1.30471	0.326806	-4.14238	3.44e-05	0.00100445	Down	GAGE12D	G Antigen 12D
											ENSG00000119401	1432.75	-1.31994	0.257272	-5.13325	2.85e-07	2.24e-05	Down	TRIM32	Tripartite Motif Containing 32
											ENSG00000138823	1274.09	-1.32615	0.300761	-4.42291	9.74e-06	0.000386983	Down	MTTP	Microsomal Triglyceride Transfer Protein
											ENSG00000198938	330232	-1.33571	0.324188	-4.2037	2.63e-05	0.000811273	Down	MT-CO3	Mitochondrially Encoded Cytochrome C Oxidase III
											ENSG00000117479	2348.9	-1.33704	0.246703	-5.4207	5.94e-08	6.1e-06	Down	SLC19A2	Solute Carrier Family 19 Member 2
											ENSG00000157224	16767.8	-1.3508	0.288194	-4.69866	2.62e-06	0.000137547	Down	CLDN12	Claudin 12
											ENSG00000196693	2573.38	-1.36268	0.290588	-4.70245	2.57e-06	0.000136116	Down	ZNF33B	Zinc Finger Protein 33B
											ENSG00000176142	2864.36	-1.38251	0.190837	-7.24292	4.39e-13	1.71e-10	Down	TMEM39A	Transmembrane Protein 39A
											ENSG00000187758	440.98	-1.42304	0.264274	-5.3762	7.61e-08	7.54e-06	Down	ADH1A	Alcohol Dehydrogenase 1A (Class I), Alpha Polypeptide
											ENSG00000077713	1359.99	-1.43268	0.30064	-4.78439	1.72e-06	9.83e-05	Down	SLC25A43	Solute Carrier Family 25 Member 43
											ENSG00000248527	27792	-1.4386	0.325164	-4.54597	5.47e-06	0.000242613	Down	MTATP6P1	MT-ATP6 Pseudogene 1
											ENSG00000163376	395.62	-1.44379	0.297213	-4.86381	1.15e-06	7.06e-05	Down	KBTBD8	Kelch Repeat And BTB Domain Containing 8
											ENSG00000241224	247.029	-1.44656	0.324583	-4.57755	4.7e-06	0.000214607	Down	C3orf85	Chromosome 3 Open Reading Frame 85
											ENSG00000198888	310085	-1.48921	0.319979	-4.73148	2.23e-06	0.000120655	Down	MT-ND1	Mitochondrially Encoded NADH:Ubiquinone Oxidoreductase Core Subunit 1
											ENSG00000225972	467.813	-1.51782	0.29486	-5.16665	2.38e-07	1.96e-05	Down	MTND1P23	MT-ND1 Pseudogene 23
											ENSG00000209082	7100.15	-1.57099	0.31796	-5.01774	5.23e-07	3.64e-05	Down	MT-TL1	Mitochondrially Encoded TRNA-Leu (UUA/G) 1
											ENSG00000152127	29164.7	-1.64207	0.121627	-13.5005	1.55e-41	3.02e-37	Down	MGAT5	Alpha-1,6-Mannosylglycoprotein 6-Beta-N-Acetylglucosaminyltransferase
											ENSG00000198840	26537.3	-1.65198	0.292317	-5.6765	1.37e-08	1.69e-06	Down	MT-ND3	Mitochondrially Encoded NADH:Ubiquinone Oxidoreductase Core Subunit 3
											ENSG00000124333	4869.42	-1.65493	0.200997	-8.23244	1.83e-16	1.43e-13	Down	VAMP7	Vesicle Associated Membrane Protein 7
											ENSG00000248923	72.6743	-1.71836	0.326841	-5.42923	5.66e-08	5.88e-06	Down	MTND5P11	MT-ND5 Pseudogene 11
											ENSG00000225630	45191.1	-1.81461	0.312901	-5.88819	3.9e-09	5.54e-07	Down	MTND2P28	MT-ND2 Pseudogene 28
											ENSG00000198727	290060	-1.82829	0.310268	-5.97132	2.35e-09	3.69e-07	Down	MT-CYB	Mitochondrially Encoded Cytochrome B
											ENSG00000240409	67.933	-1.8625	0.31907	-5.832	5.48e-09	7.49e-07	Down	MTATP8P1	MT-ATP8 Pseudogene 1
											ENSG00000198899	53362.6	-1.90864	0.322101	-6.13432	8.55e-10	1.54e-07	Down	MT-ATP6	Mitochondrially Encoded ATP Synthase Membrane Subunit 6
											ENSG00000198786	725984	-1.98237	0.307887	-6.52826	6.65e-11	1.61e-08	Down	MT-ND5	Mitochondrially Encoded NADH:Ubiquinone Oxidoreductase Core Subunit 5
											ENSG00000198886	667913	-2.07253	0.309803	-6.804	1.02e-11	2.91e-09	Down	MT-ND4	Mitochondrially Encoded NADH:Ubiquinone Oxidoreductase Core Subunit 4
											ENSG00000198868	163.357	-2.07795	0.326831	-6.80612	1e-11	2.91e-09	Down	MTND4LP30	MT-ND4L Pseudogene 30
											ENSG00000198763	244554	-2.17398	0.305058	-7.23051	4.81e-13	1.83e-10	Down	MT-ND2	Mitochondrially Encoded NADH:Ubiquinone Oxidoreductase Core Subunit 2
											ENSG00000212907	135517	-2.19303	0.314694	-7.15167	8.57e-13	3.09e-10	Down	MT-ND4L	MT-ND4L Pseudogene 30
											ENSG00000228253	138531	-2.39498	0.31416	-7.85963	3.85e-15	2.27e-12	Down	MT-ATP8	Mitochondrially Encoded ATP Synthase Membrane Subunit 8
											ENSG00000011052	5693.18	-9.05848	0.243379	-13.0092	1.09e-38	1.05e-34	Down	NME1-NME2	NME1-NME2 Readthrough
