# Supplementary material for: Synthetic BZLF1-targeted transcriptional activator for efficient lytic induction therapy against EBV-associated epithelial cancers
Source: Nat Commun. 2024 May 3;15:3729. doi: 10.1038/s41467-024-48031-8 (PMC11068728; doi:10.1038/s41467-024-48031-8)
Supplement: Supplementary file 5 — Supplementary Data 2 [file 41467_2024_48031_MOESM5_ESM.xlsx]

## Sheet: Table S4
Supplementary Data 2. Differentially expressed genes induced by mTZ3-LNP treatment in C666-1 cells
EBV-encoded transcripts:											Cellular genes:
stage	gene_id	baseMean	log2FoldChange	lfcSE	stat	pvalue	padj	change			ensembl_gene_id	baseMean	log2FoldChange	lfcSE	stat	pvalue	padj	change	gene_name	Description
lytic	BNLF2b	227.564	10.1488	1.16692	8.69654	3.42171e-18	9.58079e-17	Up			ENSG00000152670	2905.05	2.82351	0.200327	14.39	5.98e-47	1.34e-42	Up	DDX4	DEAD-Box Helicase 4
lytic	BGLF2	100.496	8.68426	1.42095	6.0997	1.06269e-09	1.08201e-08	Up			ENSG00000140379	850.188	1.97047	0.175521	11.2252	3.07e-29	2.29e-25	Up	BCL2A1	BCL2 Related Protein A1
lytic	BBRF1	80.7787	8.63521	1.26407	6.82865	8.57164e-12	1.37146e-10	Up			ENSG00000166801	5131.85	1.82055	0.161815	11.2578	2.12e-29	2.29e-25	Up	FAM111A	FAM111 Trypsin Like Peptidase A
lytic	BFLF2	69.0134	8.11538	1.47473	5.48842	4.05546e-08	2.83882e-07	Up			ENSG00000162267	521.066	1.78318	0.196442	9.10457	8.66e-20	3.88e-16	Up	ITIH3	Inter-Alpha-Trypsin Inhibitor Heavy Chain 3
lytic	BFRF1	135.505	7.97207	1.48889	5.10813	3.25359e-07	2.02446e-06	Up			ENSG00000169122	422.288	1.64134	0.196805	8.36042	6.25e-17	1.56e-13	Up	FAM110B	Family With Sequence Similarity 110 Member B
lytic	BBLF1	50.1786	7.88418	1.35675	5.80526	6.42648e-09	5.14118e-08	Up			ENSG00000156968	215.514	1.63493	0.212748	8.88241	6.54e-19	2.44e-15	Up	MPV17L	MPV17 Mitochondrial Inner Membrane Protein Like
lytic	BGLF1	56.5069	7.73947	1.54836	4.9787	6.40117e-07	3.70455e-06	Up			ENSG00000176753	288.79	1.62089	0.211863	9.1489	5.75e-20	3.22e-16	Up	PAK6-AS1	PAK6 Antisense RNA 1
lytic	BVRF2	38.1186	7.67483	1.2367	6.20489	5.47345e-10	6.8114e-09	Up			ENSG00000163531	373.371	1.58609	0.215538	7.73047	1.07e-14	2.4e-11	Up	NFASC	Neurofascin
lytic	LF2	410.331	7.66796	1.27099	5.90095	3.61414e-09	3.11372e-08	Up			ENSG00000108342	316.122	1.45497	0.215209	7.17464	7.25e-13	1.25e-09	Up	CSF3	Colony Stimulating Factor 3
latent	LMP-1	51.4858	6.34477	1.20872	4.90645	9.27411e-07	4.72137e-06	Up			ENSG00000135776	4552.09	1.43279	0.204702	7.0538	1.74e-12	2.44e-09	Up	ABCB10	ATP Binding Cassette Subfamily B Member 10
lytic	BDLF4	12.9359	6.02227	1.44332	4.1672	3.08365e-05	0.000143904	Up			ENSG00000169429	3936.84	1.41793	0.199228	7.15154	8.58e-13	1.37e-09	Up	CXCL8	C-X-C Motif Chemokine Ligand 8
lytic	BALF5	1474.65	5.41651	0.791806	6.83665	8.1066e-12	1.37146e-10	Up			ENSG00000122641	640.895	1.38545	0.205527	6.78296	1.18e-11	1.32e-08	Up	INHBA	Inhibin Subunit Beta A
lytic	BGLF4	6.96302	5.32036	1.35279	3.93224	8.4159e-05	0.000349104	Up			ENSG00000135253	816.01	1.36441	0.178808	7.63347	2.29e-14	4.66e-11	Up	KCP	Kielin Cysteine Rich BMP Regulator
lytic	LF3	1086.43	5.26236	0.794187	6.62144	3.55706e-11	4.97989e-10	Up			ENSG00000064886	273.996	1.3378	0.210011	6.42302	1.34e-10	1.15e-07	Up	CHI3L2	Chitinase 3 Like 2
lytic	BALF2	2584.44	5.16617	0.481657	10.7227	7.96314e-27	2.97291e-25	Up			ENSG00000198848	3012.91	1.26569	0.188117	6.74045	1.58e-11	1.69e-08	Up	CES1	Carboxylesterase 1
lytic	BZLF1	931.383	4.89287	0.797228	6.13378	8.58141e-10	9.61118e-09	Up			ENSG00000164674	655.025	1.24046	0.19637	6.33264	2.41e-10	2e-07	Up	SYTL3	Synaptotagmin Like 3
lytic	BMRF2	2873.39	4.57994	1.52961	3.00178	0.00268402	0.00884149	Up			ENSG00000228695	1319.03	1.23915	0.180096	6.88654	5.72e-12	6.74e-09	Up	CES1P1	Carboxylesterase 1 Pseudogene 1
lytic	BXLF1	1034.16	4.3365	0.631838	6.8611	6.83334e-12	1.37146e-10	Up			ENSG00000188676	356.96	1.23669	0.20963	5.94301	2.8e-09	1.79e-06	Up	IDO2	Indoleamine 2,3-Dioxygenase 2
lytic	BORF1	2044.62	4.20107	0.690535	6.08291	1.18019e-09	1.10151e-08	Up			ENSG00000103310	87.8424	1.22294	0.213289	6.0397	1.54e-09	1.08e-06	Up	ZP2	Zona Pellucida Glycoprotein 2
lytic	BSLF1	1384.64	4.18283	0.346672	12.0631	1.65517e-33	9.26895e-32	Up			ENSG00000164509	368.421	1.20499	0.214568	5.90184	3.59e-09	2.18e-06	Up	IL31RA	Interleukin 31 Receptor A
lytic	BALF3	621.185	4.09541	1.02824	3.98162	6.84478e-05	0.00030552	Up			ENSG00000104055	137.77	1.17992	0.215364	5.64922	1.61e-08	8.6e-06	Up	TGM5	Transglutaminase 5
lytic	BHLF1	1687.15	4.00928	0.265453	15.1011	1.59136e-51	1.78233e-49	Up			ENSG00000186684	203.883	1.16877	0.214206	5.52049	3.38e-08	1.72e-05	Up	CYP27C1	Cytochrome P450 Family 27 Subfamily C Member 1
lytic	BMRF1	1794.36	3.93433	0.708874	5.5494	2.86659e-08	2.14039e-07	Up			ENSG00000110446	492.294	1.16734	0.189107	6.17765	6.51e-10	5.03e-07	Up	SLC15A3	Solute Carrier Family 15 Member 3
lytic	BPLF1	1056.44	3.6989	1.94642	1.93172	NA	NA	NA			ENSG00000173334	13351.1	1.15232	0.13484	8.54629	1.27e-17	3.56e-14	Up	TRIB1	Tribbles Pseudokinase 1
lytic	BKRF3	314.25	3.65639	1.05345	3.46949	0.000521451	0.00188395	Up			ENSG00000197565	213.517	1.11432	0.215541	5.2844	1.26e-07	5.44e-05	Up	COL4A6	Collagen Type IV Alpha 6 Chain
lytic	BGLF5	208.891	3.46117	1.35285	2.55786	0.0105317	0.0279691	Up			ENSG00000003989	18714.8	1.11153	0.212964	5.2806	1.29e-07	5.45e-05	Up	SLC7A2	Solute Carrier Family 7 Member 2
lytic	BBLF4	353.216	3.33719	0.626272	5.32669	1.00017e-07	6.58935e-07	Up			ENSG00000128641	264.854	1.1106	0.213869	5.24982	1.52e-07	6.32e-05	Up	MYO1B	Myosin IB
lytic	BBRF2	109.056	3.1971	0.642212	4.97233	6.61527e-07	3.70455e-06	Up			ENSG00000187134	220.348	1.11002	0.211826	5.60707	2.06e-08	1.07e-05	Up	AKR1C1	Aldo-Keto Reductase Family 1 Member C1
lytic	BALF1	64.3051	2.88266	0.660738	4.3562	1.3234e-05	6.44437e-05	Up			ENSG00000270316	58.4796	1.10101	0.193549	6.97366	3.09e-12	3.85e-09	Up	BORCS7-ASMT	BORCS7-ASMT Readthrough (NMD Candidate)
lytic	BSLF2/BMLF1	556.364	2.75888	1.63387	1.69111	0.0908166	0.166801	NoDiff			ENSG00000153246	181.305	1.04568	0.204902	5.7881	7.12e-09	3.99e-06	Up	PLA2R1	Phospholipase A2 Receptor Phospholipase A2 Receptor 1
lytic	BVLF1	69.0223	2.73754	1.20552	2.26866	0.023289	0.0543411	NoDiff			ENSG00000116741	522.881	1.03974	0.173898	5.97843	2.25e-09	1.53e-06	Up	RGS2	Regulator Of G Protein Signaling 2
lytic	BFRF2	203.576	2.71358	1.45892	1.86048	0.0628181	0.119248	NoDiff			ENSG00000175874	120.682	1.02715	0.199707	6.18713	6.13e-10	4.91e-07	Up	CREG2	Cellular Repressor Of E1A Stimulated Genes 2
lytic	BHRF1	265.282	2.63123	0.535717	4.91034	9.09185e-07	4.72137e-06	Up			ENSG00000197483	401.35	1.0178	0.188582	5.39903	6.7e-08	3.07e-05	Up	ZNF628	Zinc Finger Protein 628
lytic	BRLF1	346.581	2.62062	0.808705	3.23994	0.00119554	0.00418438	Up			ENSG00000131080	2441.79	-1.23695	0.214195	-5.87717	4.17e-09	2.4e-06	Down	EDA2R	Ectodysplasin A2 Receptor
lytic	BBLF2/BBLF3	302.37	2.60801	0.746571	3.49252	0.00047848	0.00178633	Up			ENSG00000177842	639.638	-1.46937	0.207889	-7.12059	1.07e-12	1.61e-09	Down	ZNF620	Zinc Finger Protein 620
lytic	BXLF2	147.713	2.54971	1.98233	1.29736	NA	NA	NA
lytic	BdRF1	73.2251	2.47287	1.52441	1.62254	0.104688	0.180385	NoDiff
lytic	BGRF1/BDRF1	166.718	2.33501	0.631662	3.69553	0.000219425	0.000847435	Up
lytic	BILF2	111.555	2.32582	0.585115	3.97316	7.09243e-05	0.00030552	Up
lytic	BcLF1	152.239	2.31172	1.08937	2.12143	0.0338859	0.0728601	NoDiff
lytic	BZLF2	164.01	2.29085	0.820137	2.7924	0.00523187	0.0162769	Up
lytic	BRRF1	160.645	2.14069	1.3728	1.55941	0.118899	0.201768	NoDiff
lytic	BOLF1	709.061	2.067	1.39154	1.48572	0.137353	0.213661	NoDiff
lytic	BLLF3	41.9889	2.06551	1.24807	1.65367	0.0981944	0.174568	NoDiff
lytic	BVRF1	80.71	1.97859	1.37762	1.43589	0.151033	0.225543	NoDiff
latent	Cp-EBNA3A	148.003	1.97396	1.81739	1.08819	0.276511	0.368682	NoDiff
lytic	BTRF1	102.466	1.94047	0.622957	3.11386	0.00184656	0.00626713	Up
lytic	BBRF3	93.8659	1.82181	0.680875	2.67497	0.00747364	0.0214628	Up
lytic	BILF1	29.9987	1.75281	1.72149	1.01828	0.308547	0.397967	NoDiff
lytic	BFRF1A	173.462	1.73081	1.86372	0.93048	0.352122	0.424061	NoDiff
lytic	BFLF1	91.2145	1.5528	0.404972	3.83343	0.00012637	0.000505479	Up
lytic	BALF4	28.2557	1.54541	0.788841	1.95781	0.0502528	0.100506	NoDiff
lytic	BSRF1	198.614	1.51046	0.602254	2.50777	0.0121497	0.0309266	Up
latent	Qp-EBNA1	214.239	1.32707	1.03324	1.28431	0.199032	0.28579	NoDiff
lytic	BLRF2	45.9234	1.29947	1.09137	1.19021	0.233962	0.319558	NoDiff
lytic	BDLF1	37.9123	1.2733	1.79817	0.708479	0.478648	0.547026	NoDiff
lytic	BRRF2	103.044	1.24049	1.27851	0.970184	0.331955	0.40856	NoDiff
lytic	BaRF1	376.676	1.06152	0.771863	1.37525	0.169053	0.245896	NoDiff
lytic	BLLF1	178.891	1.04612	0.468915	2.23084	0.0256919	0.058374	NoDiff
lytic	LF1	10.0234	0.979724	1.66665	0.587436	0.556911	0.617564	NoDiff
lytic	BLLF2	11.6313	0.965709	1.77739	0.543404	0.586852	0.631994	NoDiff
lytic	BcRF1	41.6309	0.90526	1.82637	0.495774	0.620054	0.649028	NoDiff
lytic	BGLF3	87.0879	0.779681	0.850448	0.916707	0.359296	0.428098	NoDiff
lytic	BNLF2a	54.4044	0.733753	1.17535	0.624183	0.532508	0.596409	NoDiff
lytic	BDLF3	54.0453	0.547828	0.6296	0.870057	0.384269	0.453033	NoDiff
latent	EBER1	47420.7	0.474846	0.83808	0.566589	0.570994	0.622301	NoDiff
latent	EBER2	460.988	0.439661	0.860208	0.511112	0.609273	0.64376	NoDiff
lytic	BNRF1	619.816	0.139889	0.333675	0.419238	0.675042	0.693621	NoDiff
lytic	BLRF1	35.3603	-0.180169	1.36253	-0.132223	0.894808	0.894808	NoDiff
latent	Cp-EBNA3B	201.155	-0.209112	0.908039	-0.230296	0.817862	0.82523	NoDiff
latent	ebv-miR-BART8	32.5487	-0.209809	0.464683	-0.451535	0.651604	0.675737	NoDiff
latent	A73	1090.91	-0.21339	0.553828	-0.385299	0.700016	0.712743	NoDiff
latent	ebv-miR-BART8*	30.9969	-0.23617	0.418261	-0.564675	0.572295	0.622301	NoDiff
latent	ebv-miR-BART15	11.2927	-0.307475	0.578029	-0.532016	0.594715	0.634363	NoDiff
latent	ebv-miR-BART5	38.1621	-0.410093	0.618043	-0.663603	0.506944	0.573513	NoDiff
latent	ebv-miR-BART22	10.5049	-0.423217	0.555146	-0.762413	0.445813	0.520116	NoDiff
latent	ebv-miR-BART5*	32.3522	-0.435776	0.608274	-0.716498	0.473684	0.546934	NoDiff
latent	ebv-miR-BART21-5p	55.8939	-0.470434	0.3728	-1.26193	0.206974	0.293432	NoDiff
latent	ebv-miR-BART21-3p	55.0172	-0.479083	0.39056	-1.2267	0.219937	0.307912	NoDiff
latent	ebv-miR-BART10*	22.3854	-0.49	0.499085	-0.981832	0.326183	0.405916	NoDiff
latent	ebv-miR-BART10	23.5452	-0.517785	0.516777	-1.00197	0.316358	0.398114	NoDiff
latent	ebv-miR-BART3*	26.5788	-0.619311	0.559865	-1.10616	0.268657	0.362526	NoDiff
latent	ebv-miR-BART13	17.5541	-0.619364	0.511137	-1.21182	0.225581	0.311914	NoDiff
latent	ebv-miR-BART13*	18.3464	-0.687164	0.478377	-1.43657	0.15084	0.225543	NoDiff
lytic	BARF1	580.385	-0.722405	0.278463	-2.59426	0.00947943	0.0265424	NoDiff
latent	ebv-miR-BART6-3p	20.2612	-0.730815	0.692522	-1.05518	0.291343	0.383888	NoDiff
latent	ebv-miR-BART14*	40.9753	-0.739179	0.343418	-2.15244	0.0313627	0.068875	NoDiff
latent	ebv-miR-BART4*	27.1078	-0.75038	0.443788	-1.69095	0.0908471	0.166801	NoDiff
latent	ebv-miR-BART16	35.6804	-0.808826	0.415793	-1.94531	0.0517374	0.101659	NoDiff
latent	ebv-miR-BART1-5p	44.3236	-0.81001	0.538662	-1.50374	0.132649	0.211326	NoDiff
latent	ebv-miR-BART14	55.8308	-0.826882	0.361181	-2.28936	0.0220582	0.0525641	NoDiff
latent	ebv-miR-BART3	22.9063	-0.830298	0.540415	-1.53638	0.124446	0.20497	NoDiff
latent	LMP-2A	441.628	-0.838831	0.881293	-0.95181	0.341194	0.415366	NoDiff
latent	ebv-miR-BART4	16.5444	-0.839185	0.498896	-1.68219	0.0925321	0.167155	NoDiff
latent	ebv-miR-BART1-3p	35.0967	-0.893518	0.596205	-1.49865	0.133965	0.211326	NoDiff
latent	ebv-miR-BART11-3p	22.9893	-0.896774	0.547042	-1.63921	0.101169	0.177046	NoDiff
latent	ebv-miR-BART11-5p	30.0765	-0.899913	0.639289	-1.40756	0.15926	0.234699	NoDiff
latent	ebv-miR-BART6-5p	20.4839	-1.03916	0.712802	-1.45755	0.144964	0.222411	NoDiff
latent	ebv-miR-BART20-3p	32.4207	-1.05392	0.450184	-2.341	0.0192319	0.0468256	Down
latent	ebv-miR-BART20-5p	27.1507	-1.07967	0.536152	-2.01357	0.0440545	0.0897111	NoDiff
latent	ebv-miR-BART2-5p	26.8548	-1.24746	1.23392	-1.01071	0.312155	0.397967	NoDiff
lytic	BARF0	28.0484	-1.26872	0.461277	-2.75013	0.00595721	0.0180326	Down
latent	RPMS1	6150.34	-1.32	0.481654	-2.74055	0.0061337	0.0180783	Down
lytic	BKRF2	29.1342	-1.34616	1.33302	-1.0096	0.312688	0.397967	NoDiff
latent	ebv-miR-BART9	12.8708	-1.4316	0.758896	-1.88549	0.0593631	0.114632	NoDiff
latent	ebv-miR-BART19-3p	19.9785	-1.45268	0.718774	-2.0203	0.0433518	0.0897111	NoDiff
latent	ebv-miR-BART19-5p	21.195	-1.53832	0.602786	-2.55111	0.0107381	0.0279691	Down
latent	ebv-miR-BART9*	13.8007	-1.57483	0.560683	-2.80759	0.00499134	0.0159723	Down
latent	ebv-miR-BART17-5p	11.7141	-1.71886	0.812124	-2.11443	0.0344784	0.0728601	NoDiff
latent	ebv-miR-BART18-3p	25.5879	-1.81105	1.16713	-1.55091	0.120924	0.202141	NoDiff
latent	ebv-miR-BART17-3p	15.1457	-1.82614	0.819862	-2.22532	0.0260598	0.058374	NoDiff
latent	ebv-miR-BART7	10.0015	-1.92355	0.769169	-2.4969	0.0125284	0.0311819	Down
latent	LMP-2B	14.7924	-2.5313	1.65952	-1.52338	0.127665	0.207224	NoDiff
lytic	BORF2	128.755	-2.91789	1.14311	-2.5526	0.0106922	0.0279691	Down
