# Supplementary material for: Synthetic BZLF1-targeted transcriptional activator for efficient lytic induction therapy against EBV-associated epithelial cancers
Source: Nat Commun. 2024 May 3;15:3729. doi: 10.1038/s41467-024-48031-8 (PMC11068728; doi:10.1038/s41467-024-48031-8)
Supplement: Supplementary file 7 — Source Data [file 41467_2024_48031_MOESM7_ESM.xlsx]

## Sheet: Figure 1b
Figure1B: qPCR analysis of lytic genes expression in C6661 and SNU719 dCas9 transiently transfected with TA and sgRNA control and BZLF1 sgRNA(1-4) for 48h
														BZLF1		BRLF1		BGLF4
		BZLF1			BRLF1			BGLF4						mean	SD	mean	SD	mean	SD
C666-1 dCas9 transinetly transfected with p65HSF1 and BZLF1 sgRNAs	sgRNA-ctl	0.886791	1.08423	1.04006	1.00463	0.963707	1.03288	0.963707	0.963707	1.07674		C666-1 dCas9 transinetly transfected with p65HSF1 and BZLF1 sgRNAs	sgRNA-ctl	1.00369	0.10362	1.00041	0.0347776	1.00138	0.0652584
relative to GAPDH	sgRNA1	2.74473	2.94173	3.37916	6.43824	5.5661	6.75833	13.4233	13.2385	10.5317		relative to GAPDH	sgRNA1	3.02188	0.324719	6.25422	0.617049	12.3978	1.61875
	sgRNA2	40.7859	38.8542	41.3553	16.9123	17.7531	17.2676	15.7797	15.7797	22.0087			sgRNA2	40.3318	1.31091	17.311	0.422084	17.856	3.59629
	sgRNA3	62.6829	60.9688	68.5935	20.2521	19.5622	21.5557	14.5203	21.1121	19.6983			sgRNA3	64.0817	4.00018	20.4567	1.01237	18.4436	3.47041
	sgRNA4	19.7439	21.3082	18.5498	19.0713	19.204	19.6075	20.0195	23.6429	19.7439			sgRNA4	19.8673	1.3833	19.2943	0.27925	21.1354	2.17589
		1.0701e-05			4.86907e-06			0.000959515
SNU719 dCas9 transinetly transfected with p65HSF1 and BZLF1 sgRNAs
relative to GAPDH
														BZLF1		BRLF1		BGLF4
		BZLF1			BRLF1			BGLF4						mean	SD	mean	SD	mean	SD
	sgRNA-ctl	1.20581	0.806642	1.02811	0.868541	1.0693	1.07674	1.0163	1.32256	0.743979		SNU719 dCas9 transinetly transfected with p65HSF1 and BZLF1 sgRNAs	sgRNA-ctl	1.01352	0.199983	1.00486	0.118114	1.02761	0.289456
	sgRNA1	113.247	122.22	125.656	2.39496	2.60268	2.14355	12.0977	12.4379	13.3306			sgRNA1	120.374	6.40677	2.3804	0.229914	12.6221	0.636718
	sgRNA2	165.804	152.571	157.951	15.1369	15.1369	13.8326	122.502	108.885	87.2248			sgRNA2	158.775	6.65498	14.7021	0.753053	106.204	17.791
	sgRNA3	365.4	303.033	322.54	92.4115	103.968	101.829	222.347	266.255	275.645			sgRNA3	330.324	31.9038	99.4028	6.14847	254.749	28.4512
	sgRNA4	181.019	104.691	132.514	48.7276	40.1316	44.5288	103.728	129.487	125.076			sgRNA4	139.408	38.6282	44.4627	4.29837	119.431	13.7763
		5.75283e-05			1.00831e-05			0.00010255

## Sheet: Figure 1c
Figure1c: demonstrated the endogenous expression of Zta/BZLF1, Rta/BRLF1 and BGLF4 in SNU719 and C666-1 cells at 24 h after transient transfection with HA-dCas9-2A-EGFP, 3xFLAG-PUFa-p65HSF1, and sgRNAs
C666-1 dCas9 transiently transfected with TA and sgRNA-ctl and BZLF1 sgRNA(1-4) for 48h											SNU719dCas9 transiently transfected with TA and sgRNA-ctl and BZLF1 sgRNA(1-4) for 48h

## Sheet: Figure 1d
western blot of CRIPSR induction
		SNU719 and C6661
													C17

## Sheet: Figure1f
SNU719		control	with DOX
	rep 1	0.0054	0.867
	rep 2	0.0029	0.83
	rep3	0.0043	0.829
C666-1		control	with DOX
	rep 1	0.0098	0.661
	rep 2	0.0081	0.526
	rep3	0.0063	0.518
C17
	rep 1	0.0068	0.284
	rep 2	0.0026	0.328
	rep3	0.0038	0.278

## Sheet: Figure 1g
cell viability
or only +/- dox (DAY 8)
										control		+DOX
C666-1		contol				+DOX			C666-1	mean	SD	mean	SD
% of cell viability	90.45	92.32	97.76	% of cell viability	39.36	38.04	29.44			93.51	3.79751	35.6133	5.38685
										control		+DOX
C17		contol				+DOX			C17	mean	SD	mean	SD
% of cell viability	87.36	93.22	89.17	% of cell viability	62.22	75.85	44.64			89.9167	3.00051	60.9033	15.6466
										control		+DOX
SNU719		contol				+DOX			SNU719	mean	SD	mean	SD
% of cell viability	99.06	101.33	100.63	% of cell viability	50.82	43.56	40.75			100.34	1.16245	45.0433	5.19629

## Sheet: Figure 1h
colony formation
Figure 3C: colony formation
							control		+DOX
relative (%)		rep1	rep2	rep3	T-TEST		mean	SD	mean	SD
C6661	control	1.21429	0.893939	0.942857	0.00160246		1.01703	0.172573	0.246842	0.031131
	+DOX	0.211765	0.271186	0.257576
							control		+DOX
		rep1	rep2	rep3	T-TEST		mean	SD	mean	SD
C17	control	1.01664	0.9	1.04387	0.00011861		0.986838	0.0764267	0.317565	0.0149462
	+DOX	0.334821	0.309179	0.308696
							control		+DOX
		rep1	rep2	rep3	T-TEST		mean	SD	mean	SD
SNU719	control	0.720657	1.24249	1.01643	0.00584821		0.993194	0.261693	0.17562	0.0364363
	+DOX	0.179153	0.137546	0.210162

## Sheet: Figure 2b
western of TALE-BZ plasmid transfected in cell

## Sheet: Figure 2e
cell viability of HK1 transfected with TZ3 plasmid
%	48 hr			72 hr
control	99.02	96.97	104.01	100	97.67	102.33
TZ3	91.77	94.77	99.36	99.25	92.78	94.12
		48hr		72hr
		mean(%)	SD	mean(%)	SD
	control	100	3.62087	100	2.33
	TZ3	95.3	3.82266	95.3833	3.415

## Sheet: Figure 2f
cell cycle of HK1 transfected with TZ3 plasmid
%	G1			S			G2/M
control	81.8	69.9	79	6.85	10.3	6.5	11.2	19.7	14.2
TZ3	76.2	83.4	60.4	11.1	8.52	21	12.5	8.06	18.5
	G1		S		G2/M
	mean(%)	SD	mean(%)	SD	mean(%)	SD
control	76.9	6.22174	7.88333	2.1002	15.0333	4.31084
TZ3	73.3333	11.7649	13.54	6.58808	13.02	5.23939

## Sheet: Figure 3a
X Intensity		TZ3-LNP					mean ±SD: 124.1±1.114
0.4	0	0	0
0.463	0	0	0
0.536	0	0	0
0.621	0	0	0
0.719	0	0	0
0.833	0	0	0
0.965	0	0	0
1.12	0	0	0
1.29	0	0	0
1.5	0	0	0
1.74	0	0	0
2.01	0	0	0
2.33	0	0	0
2.7	0	0	0
3.12	0	0	0
3.62	0	0	0
4.19	0	0	0
4.85	0	0	0
5.61	0	0	0
6.5	0	0	0
7.53	0	0	0
8.72	0	0	0
10.1	0	0	0
11.7	0	0	0
13.5	0	0	0
15.7	0	0	0
18.2	0	0	0
21	0	0	0
24.4	0	0	0
28.2	0	0	0
32.7	0	0	0
37.8	0	0	0
43.8	0	0	0
50.7	0	0.204	0.152
58.8	0.286	1.52	1.72
68.1	2.35	4.01	4.51
78.8	6.09	7.22	7.74
91.3	10.5	10.4	10.6
106	14.3	13	12.6
122	16.5	14.3	13.3
142	16.4	14.2	12.8
164	14.1	12.6	11.3
190	10.3	9.98	9.19
220	6.1	6.85	6.77
255	2.53	3.85	4.43
295	0.466	1.55	2.47
342	0	0.295	1.07
396	0	0	0.275
459	0	0	0
531	0	0	0
615	0	0	0
712	0	0	0
825	0	0	0
955	0	0	0
1110	0	0	0
1280	0	0	0
1480	0	0	0
1720	0	0	0
1990	0	0	0
2300	0	0	0

[truncated: 28 more sheets: Figure 3c, Figure 3d, Figure 3f, Figure 4a, Figure 4b, Figure 4c, Figure 4d, Figre 4e, Figure 5c, Figure 6b, Figure 6d, Figure 7b, Figure 7d, Suppl. Fig1a, Suppl. Fig1b, Suppl. Fig1c, Suppl. Fig1d, Suppl. Fig 1e, Suppl. Fig 2a, Suppl. Fig2b …]
